# Supplementary material for: Improved taxonomic assignment of human intestinal 16S rRNA sequences by a dedicated reference database
Source: BMC Genomics. 2015 Dec 12;16:1056. doi: 10.1186/s12864-015-2265-y (PMC4676846; doi:10.1186/s12864-015-2265-y)
Supplement: Additional file 4: — Synthetic reads. A table listing the V1-V3 and V4-V6 16S sequences from known human intestinal bacterial species used in the study. (XLS 1406 kb) [file 12864_2015_2265_MOESM4_ESM.xls]

## Sheet: V1-V3
>Abiotrophia_defectiva_AY879307
TAGTTTGATCATGGCTCAGGACGAACGCTGGCGGCGTGCCTAATACATGCAAGTCGAACGAACCGCGACTAGGTGCTTGC
ACTTGGTCAAGGTGAGTGGCGAACGGGTGAGTAACACGTGGGTAACCTACCTCATAGTGGGGGATAACAGTCGGAAACGA
CTGCTAATACCGCATAGGACATGGAATCACATGATTCCGTGAGGAAAGGTGGCGCAAGCTATCGCTAAGAGATGGACCCG
CGGTGCATTAGCTAGTTGGTAGGGTAAAGGCCTACCAAGGCGATGATGCATAGCCGACCTGAGAGGGTGATCGGCCACAT
TGGGACTGAGACACGGCCCAAACTCCTACGGGAGGCAGCAGTAGGGAATCTTCCGCAATGGACGCAAGTCTGACGGAGCA
ACGCCGCGTGAGTGAAGAAGGTCTTCGGATCGTAAAGCTCTGTTGTTAGAGAAGAACAGCGCATAGAGTAACTGTTATGC
GTGTGACGGTATCTAACCAGAAAGCCACGGCTAACTACGTGCCAGCAGCCGCGGTAAT
>Abiotrophia_para-adiacens_AB022027
GACGAACGCTGGCGGCGTGCCTAATACATGCAAGTCGAACGAGAGCGACCGGTGCTTGCACTGGTCAATCTAGTGGCGAA
CGGGTGAGTAACACGTGGGTAACCTGCCCATCAGAGGGGGATAACATTCGGAAACGGATGCTAAAACCGCATAGGTCCTT
TAACCGCATGGTTGAAGGAGGAAAAGAGGCGCAAGCTTCTGCTGATGGATGGACCCGCGGTGCATTAGCTAGTTGGTGAG
GTAACGGCTCACCAAGGCCGTGATGCATAGCCGACCTGAGAGGGTGATCGGCCACATTGGGACTGAGACACGGCCCANAC
TCCTACGGGAGGCAGCAGTAGGGAATCTTCCGCAATGGACGNCAGTCTGACGGAAGCACGCCGCGTGAGTGAAGAAGGTT
ATCGGATCGNTAAACTCTGTTTGTAGAGAAGAAACAGTGCTGGAGTAAACTGTAGCGCCTTGACGGTATCTAACCAGAAA
NNGCACGCTAACTACGTGCCAGCAGCCCGCGTAAT
>Acetanaerobacterium_elongatum_AY487928
GAGTTTGATCCTGGCTCAGGACGAACGCTGGCGGCGCGCCTAACACATGCAAGTCGAGCGGAGTAATGTCTAACACAGAG
CGGTGAAGGATGATTCACTGTTGTGTGTTAGATGTTACTTAGCGGCGGACGGGTGAGTAACACGTGAGCAATCTGCCTTT
CAGAGGGGGATAACGTTTGGAAACGAACGCTAATACCGCATGATATACCTAGGTCGCATGACCTTGGTATCAAAGGAGCA
ATCCGCTGAAAGATGAGCTCGCGTCCGATTAGGTAGTTGGTGAGGTAACGGCCCACCAAGCCTGCGATCGGTAGCCGGAC
TGAGAGGTCGATCGGCCACATTGGGACTGAGACACGGCCCAGACTCCTACGGGAGGCAGCAGTGGGGGATATTGCACAAT
GGAGGAAACTCTGATGCAGCGACGCCGCGTGAGGGAAGAAGGTCTTCGGATTGTAAACCTCTGTCTTCGGGGACGATAAT
GACGGTACCCGAGGAGGAAGCCACGGCTAACTACGTGCCAGCAGCCGCGGTAAT
>Achromobacter_denitrificans_NR_113732.1
ATTGAACGCTAGCGGGATGCCTTACACATGCAAGTCGAACGGCAGCACGGACTTCGGTCTGGTGGCGAGTGGCGAACGGG
TGAGTAATGTATCGGAACGTGCCCAGTAGCGGGGGATAACTACGCGAAAGCGTAGCTAATACCGCATACGCCCTACGGGG
GAAAGCAGGGGATCGCAAGACCTTGCACTATTGGAGCGGCCGATATCGGATTAGCTAGTTGGTGGGGTAACGGCTCACCA
AGGCGACGATCCGTAGCTGGTTTGAGAGGACGACCAGCCACACTGGGACTGAGACACGGCCCAGACTCCTACGGGAGGCA
GCAGTGGGGAATTTTGGACAATGGGGGAAACCCTGATCCAGCCATCCCGCGTGTGCGATGAAGGCCTTCGGGTTGTAAAG
CACTTTTGGCAGGAAAGAAACGTCGNGGGTTAATACCCCGCGGAACTGACGGTACCTGCAGAATAAGCACCGGCTAACTA
CGTGCCAGCAGCCGCGGTAAT
>Achromobacter_xylosoxidans_AJ560626
AGTGAACGCTGGCGGTAGGCCTAACACATGCAAGTCGAACGGCAGCACAGTAAGAGCTTGCTCTTATGGGTGGCGAGTGG
CGGACGGGTGAGGAATACATCGGAATCTACCTTTTCGTGGGGGATAACGTAGGGAAACTTACGCTAATACCGCATACGAC
CTTCGGGTGAAAGCAGGGGACCTTCGGGCCTTGCGCGGATAGATGAGCCGATGTCGGATTAGCTAGTTGGCGGGGTAAAG
GCCCACCAAGGCGACGATCCGTAGCTGGTCTGAGAGGATGATCAGCCACACTGGAACTGAGACACGGTCCAGACTCCTAC
GGGAGGCAGCAGTGGGGAATATTGGACAATGGGCGCAAGCCTGATCCAGCCATACCGCGTGGGTGAAGAAGGCCTTCGGG
TTGTAAAGCCCTTTTGTTGGGAAAGAAAAGCAGTCGATTAATACTCGGTTGTTCTGACGGTACCCAAAGAATAAGCACCG
GCTAACTTCGTGCCAGCAGCCGCGGTAAT
>Acidaminococcus_fermentans_X78017
GGCTCAGGACGAACGCTGGCGGCGTGCTTAACACATGCAAGTCGAACGGAGAACTTTCTTCGGAATGTTCTTAGTGGCGA
ACGGGTGAGTAACGCGTAGGCAACCTNCCCCTCTGTTGGGGACAACATTCCGAAAGGGATGCTAATACCGAATGAGATCC
TCTTTCCGCATGGAGAGAGGATGAAAGATGGCCTCTACTTGTAAGCTATCGCCAGAAGATGGGCCTGCGTCTGATTAGCT
NGTAGGTGAGGTAACGGCTCACCTAGGCGATGATCAGTAGCCGGTCTGAGAGGATGAACGGCCACATTGGGACTGAGACA
CGGCCCAAACTCCTACGGGAGGCAGCAGTGGGGAATCTTCCGCAATGGACGAAAGTCTGACGGAGCAACGCCGCGTGAGT
GATGAAGGCCTTCGGGTTGTAAAACTCTGTTGTCAGGGACGAAAGCACCGATCTATAATACATTTTGGTGTTGACGGTAC
CTGACGAGGAAGCCACGGCTAACTACGTGCCAGCAGCCGCGGTAAT
>Acidaminococcus_intestini_AF473835
GTGAGTAACGCGTGGGCAACCTGCCCTCCAGTTGGGGACAACATTCCGAAAGGGATGCTAATACCGAATGTGCTCCCTCC
TCCGCATGGAGGAGGGAGGAAAGATGGCCTCTGCTTGCAAGCTATCGCTGGAAGATGGGCCCGCGTCTGATTAGCTAGTT
GGTGGGGTAACGGCTCACCAAGGCGATGATCAGTAGCCGGTCTGAGAGGATGAACGGCCACATTGGGACTGAGACACGGC
CCAAACTCCTACGGGAGGCAGCAGTGGGGAATCTTCCGCAATGGACGAAAGTCTGACGGAGCAACGCCGCGTGAGTGATG
AAGGTCTTCGGATTGTAAAACTCTGTTGTTAGGGACGAAAGCACCGTGTTCGAACAGGTCATGGTGTTGACGGTACCTAA
CGAGGAAGCCACGGCTAACTACGTGCCAGCAGCCGCGGTAAT
>Acidovorax_facilis_AF078765
TTTGATCATGTCTCAGATTGAACGCTGGCGGCATGCCTTACACATGCAAGTCGAACGGTAACAGGTCTTCGGATGCTGAC
GAGTGGCGAACGGGTGAGTAATACATCGGAACGTGCCCGATCGTGGGGGATAACGGAGCGAAAGCTTTGCTAATACCGCA
TACGATCTACGGATGAAAGCAGGGGACCGCAAGGCCTTGCGCGGACGGAGCGGCCGATGGCAGATTAGGTAGTTGGTGGG
ATAAAAGCTTACCAAGCCGACGATCTGTAGCTGGTCTGAGAGGACGACCAGCCACACTGGGACTGAGACACGGCCCAGAC
TCCTACGGGAGGCAGCAGTGGGGAATTTTGGACAATGGGCGAAAGGCTGATCCAGCCATGCCGCGTGAAGGATGAAGGCC
TTCGGGTTGTAAACTGCTTTGGTACGGAACGAAAAGACTCCTTCTAATAAGGGGGGTCCATGACGGTACCGTAAGAATAA
GCACCGGCTAACTACGTGCCAGCAGCCGCGGTAAT
>Acinetobacter_baumannii_JN695888
TCCGAAGTCTGGAAATCGCGAATGGCATCTAGATTAGAGTTTGGATCATGGGCTCAGATTGAACGCTGGCGGCAGGCTTA
ACACATGCAAGTCGAGCGGGGGAAGGTAGCTTGCTACCGGACCTAGCGGCGGACGGGTGAGTAATGCTTAGGAATCTGCC
TATTAGTGGGGGACAACATCTCGAAAGGGATGCTAATACCGCATACGTCCTACGGGAGAAAGCAGGGGATCTTCGGACCT
TGCGCTAATAGATGAGCCTAAGTCGGATTAGCTAGTTGGTGGGGTAAAGGCCTACCAAGGCGACGATCTGTAGCGGGTCT
GAGAGGATGATCCGCCACACTGGGACTGAGACACGGCCCAGACTCCTACGGGAGGCAGCAGTGGGGAATATTGGACAATG
GGGGGAACCCTGATCCAGCCATGCCGCGTGTGTGAAGAAGGCCTCAATGGGCTGTAAAGTCACTTTAAGCGAGGAGGAGG
CTACTTAAGGTAAATACCTTAGAGATAGTGGAGCGTTACTCGCAGAATAAGCACCGGCCTAACTCTGTGCCAGGCAGCCG
CGGTAAT
>Acinetobacter_calcoaceticus_AM157426
CACTACTCACGCGTTGGGAGCTCTCCCATATGGTCGACCTGCAGGCGGCCGCGAATTCACTAGTGATTAGAGTTTGATTA
TGGCTCAGATTGAACGCTGGCGGCAGGCTTAACACATGCAAGTCGAGCGGAGTGATGGTGCTTGCACTATCACTTAGCGG
CGGACGGGTGAGTAATGCTTAGGAATCTGCCTATTAGTGGGGGACAACATTTCGAAAGGAATGCTAATACCGCATACGTC
CTACGGGAGAAAGCAGGGGATCTTCGGACCTTGCGCTAATAGATGAGCCTAAGTCGGATTAGCTAGTTGGTGGGGTAAAG
GCCTACCAAGGCGACGATCTGTAGCGGGTCTGAGAGGATGATCCGCCACACTGGGACTGAGACACGGCCCAGACTCCTAC
GGGAGGCAGCAGTGGGGAATATTGGACAATGGGCGCAAGCCTGATCCAGCCATGCCGCGTGTGTGAAGAAGGCCTTATGG
TTGTAAAGCACTTTAAGCGAGGAGGAGGCTACTGAAGTTAATACCTTCAGATAGTGGACGTTACTCGCAGAATAAGCACC
GGCTAACTCTGTGCCAGCAGCCGCGGTAAT
>Acinetobacter_haemolyticus_HE651915
TGATCATGGCTCAGATTGAACGCTGGCGGCAGGCTTAACACATGCAAGTCGAGCGGAGTGATGGTGCTTGCACTATCACT
TAGCGGCGGACGGGTGAGTAATGCTTAGGAATCTGCCATTTAGTGGGGGACAACATTCCGAAAGGAATGCTAATACCGCA
TACGTCCTACGGGAGAAAGCAGGGGATCTTCGGACCTTGCGCTAAATGATGAGCCTAAGTCGGATTAGCTAGTTGGTGGG
GTAAAGGCCTACCAAGGCGACGATCTGTAGCGGGTCTGAGAGGATGATCCGCCACACTGGGACTGAGACACGGCCCAGAC
TCCTACGGGAGGCAGCAGTGGGGAATATTGGACAATGGGCGGAAGCCTGATCCAGCCATGCCGCGTGTGTGAAGAAGGCC
TTTTGGTTGTAAAGCACTTTAAGCGAGGAGGAGGCTCTCCTAGTTAATACCTAGGAAGAGTGGACGTTACTCGCAGAATA
AGCACCGGCTAACTCTGTGCCAGCAGCCGCGGTAAT
>Acinetobacter_johnsonii_FN263374
CTTACACATGCAAGTCGAGCGGAGCGAGGGTGCTTGCACCTTAGCTTAGCGGCGGACGGGTGAGTAATGCTTAGGAATCT
GCCTATTAGTGGGGGACAACATTCCGAAAGGAATGCTAATACCGCATACGCCCTACGGGGGAAAGCAGGGGATCTTCGGA
CCTTGCGCTAATAGATGAGCCTAAGTCGGATTAGCTAGTTGGTGGGGTAAAGGCCTACCAAGGCGACGATCTGTAGCGGG
TCTGAGAGGATGATCCGCCACACTGGGACTGAGACACGGCCCAGACTCCTACGGGAGGCAGCAGTGGGGAATATTGGACA
ATGGGCGGAAGCCTGATCCAGCCATGCCGCGTGTGTGAAGAAGGCCTTTTGGTTGTAAAGCACTTTAAGCGAGGAGGAGG
CTACTTAGATTAATACTCTAGGATAGTGGACGTTACTCGCAGAATAAGCACCGGCTAACTCTGTGCCAGCAGCCGCGGTA
AT
>Acinetobacter_junii_AB777646.1
CCATTTTGGGTTTTGGTTTCTGCTCAGATTGAACGCTGGCGGCAGGCTTAACACATGCAAGTCGAGCGGAGATGAGGTGC
TTGCACCTTATCTTAGCGGCGGACGGGTGAGTAATGCTTAGGAATCTGCCTATTAGTGGGGGACAACATTCCGAAAGGAA
TGCTAATACCGCATACGTCCTACGGGAGAAAGCAGGGGATCTTCGGACCTTGCGCTAATAGATGAGCCTAAGTCGGATTA
GCTAGTTGGTGGGGTAAAGGCCTACCAAGGCGACGATCTGTAGCGGGTCTGAGAGGATGATCCGCCACACTGGGACTGAG
ACACGGCCCAGACTCCTACGGGAGGCAGCAGTGGGGAATATTGGACAATGGGGGAAACCCTGATCCAGCCATGCCGCGTG
TGTGAAGAAGGCCTTATGGTTGTAAAGCACTTTAAGCGAGGAGGAGGCTACTGAGACTAATACTCTTGGATAGTGGACGT
TACTCGCAGAATAAGCACCGGCTAACTCTGTGCCAGCAGCCGCGGTAAT
>Acinetobacter_lwoffii_ALU10875
TGCAAGTCGAGCGGGGAAAGGTAGCTTGCTACTTGACCTAGCGGCGGACGGGTGAGTAATGCTTAGGAATCTGCCTATTA
GTGGGGGACAACATCTCGAAAGGGATGCTAATACCGCATACGTCCTACGGGAGAAAGCAGGGGACCTTCGGGCCTTGCGC
TAATAGATGAGCCTAAGTCGGATTAGCTAGTTGGTGGGGTAAAGGCCTACCAAGGCGACGATCTGTAGCGGGTCTGAGAG
GATGATCCGCCACACTGGGACTGAGACACGGCCCAGACTCCTACGGGAGGCAGCAGTGGGGAATATTGGACAATGGGGGG
AACCCTGATCCAGCCATGCCGCGTGTGTGAAGAAGGCCTTTTGGTTGTAAAGCACTTTAAGCGAGGAGGAGGCTACCGAG
ATTAATACTCTTGGATAGTGGACGTTACTCGCAGAATAAGCACCGGCTAACTCTGTGCCAGCAGCCGCGGTAAT
>Acinetobacter_pittii_FJ694758
TAGAGTTTGATCCTGGCTCAGATTGAACGCTGGCGGCAGGCTTAACACATGCAAGTCGAGCGGAGAGAGGTAGCTTGCTA
CTGATCTTAGCGGCGGACGGGTGAGTAATGCTTAGGAATCTGCCTATTAGTGGGGGACAACATTTCGAAAGGAATGCTAA
TACCGCATACGTCCTACGGGAGAAAGCAGGGGATCTTCGGACCTTGCGCTAATAGATGAGCCTAAGTCGGATTAGCTAGT
TGGTGGGGTAAAGGCCTACCAAGGCGACGATCTGTAGCGGGTCTGAGAGGATGATCCGCCACACTGGGACTGAGACACGG
CCCAGACTCCTACGGGAGGCAGCAGTGGGGAATATTGGACAATGGGCGCAAGCCTGATCCAGCCATGCCGCGTGTGTGAA
GAAGGCCTTATGGTTGTAAAGCACTTTAAGCGAGGAGGAGGCTACTTTAGTTAATACCTAGAGATAGTGGACGTTACTCG
CAGAATAAGCACCGGCTAACTCTGTGCCAGCAGCCGCGGTAAT
>Acinetobacter_radioresistens_HE651925
ATTGAACGCTGGCGGCAGGCTTAACACATGCAAGTCGAGCGGATGAAGGTAGCTTGCTACCGGATTCAGCGGCGGACGGG
TGAGTAATGCTTAGGAATCTGCCTATTAGTGGGGGACAACGTTCCGAAAGGAGCGCTAATACCGCATACGTCCTACGGGA
GAAAGCAGGGGACCTTTGGGCCTTGCGCTAATAGATGAGCCTAAGTCGGATTAGCTAGTTGGTAGGGTAAAGGCCTACCA
AGGCGACGATCTGTAGCGGGTCTGAGAGGATGATCCGCCACACTGGGACTGAGACACGGCCCAGACTCCTACGGGAGGCA
GCAGTGGGGAATATTGGACAATGGGGGGAACCCTGATCCAGCCATGCCGCGTGTGTGAAGAAGGCCTTTTGGTTGTAAAG
CACTTTAAGCGAGGAGGAGGCTACCTAGATTAATACTTTAGGATAGTGGACGTTACTCGCAGAATAAGCACCGGCTAACT
CTGTGCCAGCAGCCGCGGTAAT
>Acinetobacter_septicus_EF611418
AGAGTTTGATCCTGGCTCAGATTGAACGCTGGCGGCAGGCTTAACACATGCAAGTCGAGCGGAGATGAGGTGCTTGCACC
TTATCTTAGCGGCGGACGGGTGAGTAATACTTAGGAATCTGGCTATTAGTGGGGGACAACATTTCGAAAGGGATGCTAAT
ACCGCATACGTCCTACGGGAGAAAGCAGGGGATCAGTAATGACCTTGCGCTAATAGATGAGCCTAAGTCGGATTAGCTAG
TTGGTGGGGTAAAGGCCTACCAAGGCGACGATCTGTAGCGGGTCTGAGAGGATGATCCGCCACACTGGGACTGAGACACG
GCCCAGACTCCTACGGGAGGCAGCAGTGGGGAATATTGGACAATGGGGGGAACCCTGATCCAGCCATGCCGCGTGTGTGA
AGAAGGCCTTATGGTTGTAAAGCACTTTAAGCGAGGAGGAGGGTACTGGTATTAATACTACCAGCTACTGGACGTTACTC
GCAGAATAAGCACCGGCTAACTCTGTGCCAGCAGCCGCGGTAAT
>Actinobacillus_pleuropneumoniae_KC834743
AGAGTTTGATCATGGCTCAGATTGAACGCTGGCGGCAGGCTTAACACATGCAAGTCGAACGGTAACGGGAAGGGAGCTTG
CTTTCTTTGCCGACGAGTGGCGGACGGGTGAGTAATGCTTGGGAATCTGGCTTATGGAGGGGGATAACTACGGGAAACTG
TAGCTAATACCGCGTAATATCTATGGATTAAAGGGTGGGACTTTCGGGCCACCTGCCATAAGATGAGCCCAAGTGGGATT
AGGTAGTTGGTAAGGTAACGGCTTACCAAGCCGACGATCTCTAGCTGGTCTGAGAGGATGACCAGCCACACTGGAACTGA
GACACGGTCCAGACTCCTACGGGAGGCAGCAGTGGGGAATATTGCACAATGGGGGGAACCCTGATGCAGCCATGCCGCGT
GAATGAAGAAGGCCTTCGGGTTGTAAAGTTCTTTCGGTAGCGAGGAAGGTATCAAATTTAATAGATTTGGTAATTGACGT
TAACTACAGAAGAAGCACCGGCTAACTCCGTGCCAGCAGCCGCGGTAAT
>Actinomyces_canis_KF030207
TCAGGACGAACGCTGGCGGCGTGCTTAACACATGCAAGTCGAACGGACCGCTTGGGCGCTTTGCGTTTGGGTTGGTTAGT
GGCGAACGGGTGAGTAACACGTGAGTAACCTGCCCCCTTCTTCGGGATAACGTTCGGAAACGGATGCTAATACCGGGTAT
TTACCTCNNNTCGCATGGTGTGGGGTGGAAAGGTTTTTTCTGGTGGGGGATGGGCTCGCGGCCTATCAGCTTGTTGGTGG
GGTGATGGCCTACCAAGGCTTTGACGGGTAACCGGCCTGAGAGGGTGACCGGTCACATTGGGACTGAGATACGGCCCAGA
CTCCTACGGGAGGCAGCAGTGGGGAATTTTGCACAATGGGCGAAAGCCTGATGCAGCGACGCCGCGTGAGGGATGACGGC
CTTCGGGTTGTAAACCTCTTTCGCTCATGGTCAAGGCTAGTTTTTGTTCTAGTTGAGGGTAGTGGGTAAAGAAGCGCCGG
CTAACTACGTGCCAGCAGCCGCGGTAAT
>Actinomyces_cardiffensis_GU470888
GAGTTTGATCCTGGCTCAGGACGAACGCTGGCGGCGTGCTTAACACATGCAAGTCGAACGATGATGCGGTGCGTGCACCG
TTGATTAGTGGCGAACGGGTGAGTAACACGTGAGTAACCTGCCCTCTTCTTTGGGATAACGGTCTGAAAGGGCTGCTAAT
ACTGAATATTCACATGTCTTCGCATGGGGGTGTGTGGAAAGAGATGCTTTTGGGTGTTTTTGGTGGGGGATGGGCTCGCG
GCCTATCAGCTTGTTGGTGGGGTAGTGGCCTACCAAGGCTTTGACGGGTAACCGGCCTGAGAGGGTGACCGGTCACATTG
GGACTGAGATACGGCCCAGACTCCTACGGGAGGCAGCAGTGGGGAATTTTGCACAATGGACGCAAGTCTGATGCAGCGAC
GCCGCGTGAGGGATGTAGGCCTTCGGGTTGTGAACCTCTTTCGCTCATGGTCAAGCCGCAGCTTTGGGTTGTGGTGAGGG
TAGTGGGTAAAGAAGCGCCGGCTAACTACGTGCCAGCAGCCGCGGTAAT
>Actinomyces_georgiae_GU561319
GCTTACACATGCAGTCGAACGCTGAAGCCTGGCTTTGTGTTGGGTGGATGAGTGGCGAACGGGTGAGTAACACGTGAGTA
ACCTGCCCTCTTCTTCGGGATAACGGTCTGAAAGGGCTGCTAATACCGGGTATTCACTGGTCCTCGCATGGGGGTTGGTG
GAAAGGTTTTTTCTGGTGGGGGATGGGCTCGCGGCCTATCAGCTTGTTGGTGGGGTGATGGCCTACCAAGGCTTTGACGG
GTAGCCGGCCTGAGAGGGTGACCGGTCACATTGGGACTGAGATACGGCCCAGACTCCTACGGGAGGCAGCAGTGGGGAAT
ATTGCACAATGGGCGGAAGCCTGATGCAGCGACGCCGCGTGAGGGATGGAGGCCTTCGGGTTGTGAACCTCTTTCGCCCG
TGGTCAAGCCGCAACTGTGGGTTGTGGTGAGGGTAGTGGGTAAAGAAGCGCCGGCTAACTACGTGCCAGCAGCCGCGGTA
AT
>Actinomyces_graevenitzii_AJ540309
TTTTTTTGGAGAGTTTGATCCTGGCTCAGGACGAACGCTGGCGGCGTGCTTAACACATGCAAGTCGAACGAAAATACCAA
GCTTGCTTGGTTGATTAGTGGCGAACGGGTGAGTAACACGTGAGTAACCTGCCCCTTACTTTCCTGGATAACTGCTCGAA
AGGGTAGCTAATACGGGATATTCTGGCCTTCCTGCATGGGTTGGTTTGGAAAGGTTGTTTTTCTGGTAAGGGATGGGCTC
GCGGCCTATCAGCTTGTTGGTGGGGTGATGGCCTACCAAGGCTTTGACGGGTAGCCGGCCTGAGAGGGTGGACGGTCACA
CTGGGACTGAGATACGGCCCAGACTCCTACGGGAGGCAGCAGTGGGGAATATTGCACAATGGGCGCAAGCCTGATGCAGC
GACGCCGCGTGAGGGATGAAGGCCTTCGGGTTGTAAACCTCTTTCGTCAGGGAACAAGGCACTGCTTTTGGTGGTGTTGA
GGGTACCTGGATAAGAAGCGCCGGCTAACTACGTGCCAGCAGCCGCGGTAAT
>Actinomyces_grossensis_JN837492.2
TAGAGTTTGATCCTGGCTCAGGACGAACGCTGGCGGCGTGCTTAACACATGCAAGTCGAACGCTGAAGGCCCAGCTTGCT
GGGTTGGATGAGTGGCGAACGGGTGAGTAACACGTGAGTAACCTGCCCCCTTCTTTGGGATAACGGTCGGAAACGGCTGC
TAATACCGGGTATTCACTGTCCTTCGCATGGGGGGTGGTGGAAAGGTTTTTTCTGGTGGGGGATGGGCTCGCGGCCTATC
AGCTTGTTGGTGGGGTGATGGCTTACCAAGGCTTTGACGGGTAACCGGCCTGAGAGGGTGACCGGTCACATTGGGATTGA
GATACGGCCCAGATTCTTACGGGAGGCACCAGTGGGGAATATTGCCCAATGGGCGAAAGCCTGATGCAGCGACGCCGCGT
GAGGGATGGAGGGCCTTCGGGTTGTAAACCTCTTTCGCTCATGGTCAAGCCGCAACAATGGTTGTGGTGAGGGTAGTGGG
TAAAGAAGCACCGGCTAACTACGTGCCAGCAGCCGCGGTAAT
>Actinomyces_naeslundii_AJ635359
TTGATCCTGGCTCAGGACGAACGCTGGCGGCGTGCTTAACACATGCAAGTCGAACGGTGAAGGGATCAGCTTGCTGGTTC
TGGATGAGTGGCGAACGGGTGAGTAACACGTGAGTAACCTGCCCCCTTCTTCTGGATAACCGCATGAAAGTGTGGCTAAT
ACGGGATATTCTGCGCCTGCTGCATGGTGGGTGTGGGAAAGATATTGTTTCGGTGGGGGATGGGCTCGCGGCCTATCAGC
TTGTTGGTGGGGTGATGGCCTACCAAGGCGGTGACGGGTAGCCGGCCTGAGAGGGTGGACGGTCACACTGGGACTGAGAC
ACGGCCCAGACTCCTNACGGGAGGCAGCAGTGGGGAATATTGCACAATGGGCGCAAGCCTGATGCAGCGACGCCGCGTGA
GGGATGGAGGCCTTCGGGTTGTGAACCTCTTTCGCCAGTGAAGCAGGCCTGTCCCTTTTGTGGGTGGGTTGACGGTAGCT
GGATAAGAAGCGCCGGCTAACTACGTGCCAGCAGCCGCGGTAAT
>Actinomyces_odontolyticus_GQ131411
GATGAGTGGCGAACGGGTGAGTAACACGTGAGTAACCTGCCCCCTTCTTTGGGATAACGCCCGGAAACGGGTGCTAATAC
TGGATATTCACTGGCCTTCGCATGGGGGTTGGTGGAAAGGTTTTTTCTGGTGGGGGATGGGCTCGCGGCCTATCAGCTTG
TTGGTGGGGTGATGGCCTACCAAGGCTTTGACGGGTAGCCGGCCTGAGAGGGTGACCGGTCACATTGGGACTGAGATACG
GCCCAGACTCCTACGGGAGGCAGCAGTGGGGAATATTGCACAATGGGCGAAAGCCTGATGCAGCGACGCCGCGTGAGGGA
TGACGGCCTTCGGGTTGTAAACCTCTTTCGCTCATGGTCAAGCCGCAACGTTGGTTGTGGTGAGGGTAGTGGGTAAAGAA
GCGCCGGCTAACTACGTGCCAGCAGCCGCGGTAAT
>Actinomyces_oris_AB545935
AGAGTTTGATCCTGGCTCAGGACGAACGCTGGCGGCGTGCTTAACACATGCAAGTCGAACGGTGAAGGGACCGGTTTTTG
CTGGTTCTGGATGAGTGGCGAACGGGTGAGTAACACGTGAGTAACCTGCCCCCTTCTTCTGGATAACCGCATGAAAGTGT
GGCTAATACGGGATATTCTGTGCCTGCTGCATGGTGGGTGTGGGAAAGATGCGCCTTTGGGTGTTTTTGGTGGGGGATGG
GCTCGCGGCCTATCAGCTTGTTGGTGGGGTGATGGCCTACCAAGGCGGTGACGGGTAGCCGGCCTGAGAGGGTGGACGGT
CACACTGGGACTGAGACACGGCCCAGACTCCTACGGGAGGCAGCAGTGGGGAATATTGCACAATGGGCGCAAGCCTGATG
CAGCGACGCCGCGTGAGGGATGGAGGCCTTCGGGTTGTAAACCTCTTTCGCCAGTGAAGCAGGCCTGTCCCTTTTGTGGG
TGGGTTGACGGTAGCTGGATAAGAAGCGCCGGCTAACTACGTGCCAGCAGCCGCGGTAAT
>Actinomyces_radingae_X78719
CGGCGTGCTTAACACATGCAAGTCGAACGGGATCTGCGTGGCCNNTGTGGTTGTGTGGTGAGANTGNCGAACGGNTGAGT
AACACGTGAGTAACCTGCCTTTTTCTTTGGGATAACGCTCAGAAATGGGTGCTAATACTGGATGTTCTGCGCAGTTCGCA
TGGGGGATGTGGGAAAGGGGCCTTTGTGGTTTCTGGAGGGAGATGGGCTCGCGGCTTATCAGCTTGTTGGTGGGGTGATG
GCTTACCAAGGCTTTGACGGGTAGCCGGCCTGAGAGGGTGGGCGGTCACATTGGGACTGAGATACGGCCCAGACTCCTAC
GGGAGGCAGCAGTGGGGAATTTTGCACAATGGGGGGAACCTTGATGCAGCGACGCCGCGTGAGGGATGGAGGCCTTCGGG
TTGTGAACCTCTTTCGCTCGTGTGCAAGCCGCTATTTGGGTAGTGGTGAGTGTAGCGGGTAAAGAAGCGCCGGCTAACTA
CGTGCCAGCAGCCGCGGTAAT
>Actinomyces_turicensis_X78720
CGAACGCTGGCGGCGTGCTTAACACATGCAAGTCGAACGATGATGCTCCAACTTTGTTGGGGTGGATTAGTGGCGAACGG
GTGAGTAACACGTGAGTAACCTGCCCTCTTCTTTGGGATAACGGTCGGAAACGNCTGCTAATACTGGATATTCACTCATT
GGCGCATGTTGGTGGGTGGAAAGGTTTTTTCTGGTGGGGGATGGGCTCGCGGCCTATCAGCTTGTTGGTGGGGTGATGGC
CTACCAAGGCTTTGACGGGTAACCGGCCTGAGAGGGTGACCGGTCACATTGGGACTGAGATACGGCCCAGACTCCTACGG
GAGGCAGCAGTGGGGAATTTTGCACAATGGGCGCAAGCCTGATGCAGCGACGCCGCGTGAGGGATGAAGGCCTTCGGGTT
GTAAACCTTTTTCGCTCATGGTCAAGCCGCAGCTTTGGGTTGTGGTGAGGGTAGTGGGTAAAGAAGCGCCGGCTAACTAC
GTGCCAGCAGCCGCGGTAAT
>Actinomyces_urogenitalis_AJ243893
TGATCCTGGCTCAGGACGAACGCTGGCGGCGTGCTTAACACATGCAAGTCGAACGGTGAAGCTCCAGCTTGCTGGGGTGG
ATGAGTGGCGAACGGGTGAGTAACACGTGAGTAACCTGCCCCCTTCTTCTGGATAACTGCTTGAAAGGGTAGCTAATACG
GGATATTCTGGCCTGCTCGCATGGGTGGGTTTGGAAAGGTTTTTTCTGGTGGGGGATGGGCTCGCGGCCTATCAGCTTGT
TGGTGGGGTGATGGCCTACCAAGGCGGTGACGGGTAGCCGGCCTGAGAGGGTGGACGGCCACACTGGGACTGAGACACGG
CCCAGACTCCTACGGGAGGCAGCAGTGGGGAATATTGCACAATGGGCGCAAGCCTGATGCAGCGACGCCGCGTGAGGGAT
GGAGGCCTTCGGGTTGTAAACCTCTTTCGCCAGTGAAGCAGGCCATCTTCTTTGTGGGGTGGTTGACGGTAGCTGGATAA
GAAGCGCCGGCTAACTACGTGCCAGCAGCCGCGGTAAT
>Actinomyces_viscosus_AF543286
AGAGTTTGATCCTGGCTCAGACGAACGCTGGCGGCGTGCTTAACACATGCAAGTCGAACGGTGAAGGGACCAGCTTGCTG
GTTCTGGATGAGTGGCGAACGGGTGAGTAACACGTGAGTAACCTGCCCCCTTCTTCTGGATAACCGCATGAAAGTGTGGC
TAATACGGGATATTCTGGGTCTGTCGCATGACGGGCCCGGGAAAGATGCGCCTTTGGGTGTTTTTGGTGGGGGATGGGCT
CGCGGCCTATCAGCTTGTTGGTGGGGTGATGGCCTACCAAGGCGGTGACGGGTAGCCGGCCTGAGAGGGTGGACGGTCAC
ACTGGGACTGAGACACGGCCCAGACTCCTACGGGAGGCAGCAGTGGGGAATATTGCACAATGGGCGCAAGCCTGATGCAG
CGACGCCGCGTGAGGGATGGAGGCCTTCGGGTTGTAAACCTCTTTCGCCAGTGAAGCAGGCCTGCTCCTTGTGGGTGGGT
TGACGGTAGCTGGATAAGAAGCGCCGGCTAACTACGTGCCAGCAGCCGCGGTAAT
>Adlercreutzia_equolifaciens_AB306660
AGAGTTTGATCCTGGCTCAGGATGAACGCTGGCGGCGTGCTTAACACATGCAAGTCGAACGATTAAGACGGCTTCGGCCG
TGTATAGAGTGGCGAACGGGTGAGTAACACGTGACCAACCTGCCCCGCGCTCCGGGACAACCGCTGGAAACGGCGGCTAA
TACCGGATGCTCCGGGGAGGCCCCATGGCCTCCCCGGGAAAGCCCCGACGGCGCGGGATGGGGTCGCGGCCCATTAGGTA
GACGGCGGGGTAACGGCCCACCGTGCCCGCGATGGGTAGCCGGACTGAGAGGTCGACCGGCCACATTGGGACTGAGATAC
GGCCCAGACTCCTACGGGAGGCAGCAGTGGGGAATTTTGCGCAATGGGGGGAACCCTGACGCAGCAACGCCGCGTGCGGG
ACGAAGGCCTTCGGGTTGTAAACCGCTTTCAGCAGGGAAGANNCAGACGGTACCTGCAGAAGAAGCTCCGGCTAACTACG
TGCCAGCAGCCGCGGTAAT
>Aeribacillus_pallidus_GU936608
TTGGAGAGTTTGATCCTGGCTCAGGACGAACGCTGGCGGCGTGCCTAATACATGCAAGTCGAGCGGACCGAAGGGAGCTT
GCTCCTTTAGGTTAGCGGCGGACGGGTGAGTAACACGTGGGCAACCTGCCCTGCAGACTGGGATAACTTCGGGAAACCGG
AGCTAATACCGGATAACACCGAAAACCGCATGGTTTTCGGTTGAAAGGCGGCTTTTAGCTGTCACTGCAGGATGGGCCCG
CGGCGCATTAGCTAGTTGGTGAGGTAACGGCTCACCAAGGCGACGATGCGTAGCCGACCTGAGAGGGTGACCGGCCACAC
TGGGACTGAGACACGGCCCAGACTCCTACGGGAGGCAGCAGTAGGGAATCTTCCGCAATGGACGAAAGTCTGACGGAGCA
ACGCCGCGTGAGCGAAGAAGGTCTTCGGATCGTAAAGCTCTGTTGTCAGGGAAGAACAAGTGCCGTTCGAACAGGGCGGT
ACCTTGACGGTACCTGACGAGGAAGCCACGGCTAACTACGTGCCAGCAGCCGCGGTAAT
>Aerococcus_viridans_HQ917012.1
GAGTTTGATCCTGGCTCAGGACGAACGCTGGCGGCATGCCTAATACATGCAAGTCGAGCGAACAGATGAAGTGCTTGCAC
TTCTGACGTTAGCGGCGAACGGGTGAGTAACACGTAAGGAATCTACCTATAAGCGGGGGATAACATTCGGAAACGGGTGC
TAATACCGCATAATATCTTCTTCCGCATGGAAGAAGATTGAAAGACGGCTCTGCTGTCACTTATAGATGACCTTGCGGTG
CATTAGTTAGTTGGTGGGGTAATGGCCTACCAAGACGATGATGCATAGCCGACCTGAGAGGGTGATCGGCCACATTGGGA
CTGAGGCACGGCCCAAACTCCTACGGGAGGCAGCAGTAGGGAATCTTCCGCAATGGGCGAAAGCCTGACGGAGCAATGCC
GCGTGAGTGAAGAAGGCCTTCGGGTCGTAAAACTCTGTTATAAGAGAAGAACAAATTGTAGAGTAACTGCTACAGTCTTG
ACGGTATCTTATCAGAAAGCCACGGCTAACTACGTGCCAGCAGCCGCGGTAAT
>Aeromicrobium_massiliense_JF824798
CTGGCTCAGGACGAACGCTGGCGGCGTGCTTAACACATGCAAGTCGAGCGGTAAGGCCCTTTCGGGGGTACACGAGCGGC
GAACGGGTGAGTAACACGTGAGCAATCTGCCCCTGTCTCTGGGATAACCACTGGAAACGGTGGCTAATACCGGATATGAC
CTCCTTCTGCATGGTTGGTGGTGGAAAAGTCCGCTGGACAGGGATGAGCTCGCGGCCTATCAGCTTGTTGGTGGGGTAAT
GGCCTACCAAGGCGACGACGGGTAGCCGGCCTGAGAGGGTGACCGGCCACACTGGGACTGAGACACGGCCCAGACTCCTA
CGGGAGGCAGCAGTGGGGAATATTGGACAATGGGCGAAAGCCTGATCCAGCAACGCCGCGTGAGGGATGACGGCCTTCGG
GTTGTAAACCTCTTTCAGCAGGGACGAAGCGAAAGTGACGGTACCTGCAGAAGAAGGACCGGCCAACTACGTGCCAGCAG
CCGCGGTAAT
>Aeromonas_allosaccharophila_NR_025945.2
GAGTTTGATCATGGCTCAGATTGAACGCTGGCGGCAGGCCTAACACATGCAAGTCGAGCGGCAGCGGGAAAGTAGCTTGC
TACTTTTGCCGGCGAGCGGCGGACGGGTGAGTAATGCCTGGGGATCTGCCCAGTCGAGGGGGATAACAGTTGGAAACGAC
TGCTAATACCGCATACGCCCTACGGGGGAAAGCAGGGGACCTTCGGGCCTTGCGCGATTGGATGAACCCAGGTGGGATTA
GCTAGTTGGTGAGGTAATGGCTCACCAAGGCGACGATCCCTAGCTGGTCTGAGAGGATGATCAGCCACACTGGAACTGAG
ACACGGTCCAGACTCCTACGGGAGGCAGCAGTGGGGAATATTGCACAATGGGGGAAACCCTGATGCAGCCATGCCGCGTG
TGTGAAGAAGGCCTTCGGGTTGTAAAGCACTTTCAGCGAGGAGGAAAGGTTGGTAGCGAATAACTGCCAGCTGTGACGTT
ACTCGCAGAAGAAGCACCGGCTAACTCCGTGCCAGCAGCCGCGGTAAT
>Aeromonas_bestiarum_AB034759.1
ATTGAACGCTGGCGGCAGGCCTAACACATGCAAGTCGAGCGGCAGCGGGAAAGTAGCTTGCTACTTTTGCCGGCGAGCGG
CGGACGGGTGAGTAATGCCTGGGGATCTGCCCAGTCGAGGGGGATAACAGTTGGAAACGACTGCTAATACCGCATACGCC
CTACGGGGGAAAGGAGGGGACCTTCGGGCCTTTCGCGATTGGATGAACCCAGGTGGGATTAGCTAGTTGGTGGGGTAATG
GCTCACCAAGGCGACGATCCCTAGCTGGTCTGAGAGGATGATCAGCCACACTGGAACTGAGACACGGTCCAGACTCCTAC
GGGAGGCAGCAGTGGGGAATATTGCACAATGGGGGAAACCCTGATGCAGCCATGCCGCGTGTGTGAAGAAGGCCTTCGGG
TTGTAAAGCACTTTCAGCGAGGAGGAAAGGTTGGCGCCTAATACGTGTCAACTGTGACGTTACTCGCAGAAGAAGCACCG
GCTAACTCCGTGCCAGCAGCCGCGGTAAT
>Aeromonas_caviae_HQ407268
AGAGTTTGATCCTGGCTCAGATTGAACGCTGGCGGCAGGCCTAACACATGCAAGTCGAGCGGCAGCGGGAAAGTAGCTTG
CTACTTTTGCCGGCGAGCGGCGGACGGGTGAGTAATGCCTGGGAAATTGCCCAGTCGAGGGGGATAACAGTTGGAAACGA
CTGCTAATACCGCATGCGCCCTACGGGGGAAAGCAGGGGACCTTCGGGCCTTGCGCGATTGGATATGCCCAGGTGGGATT
AGCTAGTTGGTGAGGTAATGGCTCACCAAGGCGACGATCCCTAGCTGGTCTGAGAGGATGATCAGCCACACTGGAACTGA
GACACGGTCCAGACTCCTACGGGAGGCAGCAGTGGGGAATATTGCACAATGGGGGAAACCCTGATGCAGCCATGCCGCGT
GTGTGAAGAAGGCCTTCGGGTTGTAAAGCACTTTCAGCGAGGAGGAAAGGTCAGTAGCTAATATCTGCTGGCTGTGACGT
TACTCGCAGAAGAAGCACCGGCTAACTCCGTGCCAGCAGCCGCGGTAAT
>Aeromonas_enteropelogenes_JN644602
AGAGTTTGATCATGGCTCAGATTGAACGCTGGCGGCAGGCCTAACACATGCAAGTCGAGCGGCAGCGGGAAAGTAGCTTG
CTACTTTTGCCGGCGAGCGGCGGACGGGTGAGTAATGCCTGGGAAATTGCCCAGTCGAGGGGGATAACAGTTGGAAACGA
CTGCTAATACCGCATACGCCCTACGGGGGAAAGCAGGGGACCTTCGGGCCTTGCGCGATTGGATATGCCCAGGTGGGATT
AGCTAGTTGGTGAGGTAATGGCTCACCAAGGCGACGATCCCTAGCTGGTCTGAGAGGATGATCAGCCACACTGGAACTGA
GACACGGTCCAGACTCCTACGGGAGGCAGCAGTGGGGAATATTGCACAATGGGGGAAACCCTGATGCAGCCATGCCGCGT
GTGTGAAGAAGGCCTTCGGGTTGTAAAGCACTTTCAGCGAGGAGGAAAGGTTGGTAGCTAATAACTGCCAGCTGTGACGT
TACTCGCAGAAGAAGCACCGGCTAACTCCGTGCCAGCAGCCGCGGTAAT
>Aeromonas_hydrophila_JN644579
TCCAGAGTTTGATCATGGCTCAGATTGAACGCTGGCGGCAGGCCTAACACATGCAAGTCGAGCGGCAGCGGGAAAGTAGC
TTGCTACTTTTGCCGGCGAGCGGCGGACGGGTGAGTAATGCCTGGGAAATTGCCCAGTCGAGGGGGATAACAGTTGGAAA
CGACTGCTAATACCGCATACGCCCTACGGGGGAAAGCAGGGGACCTTCGGGCCTTGCGCGATTGGATATGCCCAGGTGGG
ATTAGCTAGTTGGTGAGGTAATGGCTCACCAAGGCGACGATCCCTAGCTGGTCTGAGAGGATGATCAGCCACACTGGAAC
TGAGACACGGTCCAGACTCCTACGGGAGGCAGCAGTGGGGAATATTGCACAATGGGGGAAACCCTGATGCAGCCATGCCG
CGTGTGTGAAGAAGGCCTTCGGGTTGTAAAGCACTTTCAGCGAGGAGGAAAGGTTGATGCCTAATACGTATCAACTGTGA
CGTTACTCGCAGAAGAAGCACCGGCTAACTCCGTGCCAGCAGCCGCGGTAAT
>Aeromonas_jandaei_FJ870661
AGAGTTTGATCATGGCTCACATTGAACGCTGGCGGCAGGCCTAACACATGCAAGTCGAGCGGCAGCGGGAAAGTAGCTTG
CTACTTTCGCCGGCGAGCGGCGGACGGGTGAGTAATGCCTGGGGATCTGCCCAGTCGAGGGGGATAACTACTGGAAACGG
TAGCTAATACCGCATACGCCCTACGGGGGAAAGCAGGGGACCTTCGGGCCTTGCGCGATTGGATGAACCCAGGTGGGATT
AGCTAGTTGGTGAGGTAACGGCTCACCAAGGCGACNATCCCTANCTGGTCTGANAGGATGATCAGCCACNCTGGAACTGA
GACACGGTCCATACTCCTACGGGAGGCANCAGTGGGGAATATTGCACAATGNGGGAAACCCTGATGCANCCATGCCGCGT
GGTGTGAAGAAGGCCTTCGGGTTGTAAAGCACTTTCAGCGAGGAGGAAAGGTCAGTAGCTAATATCTGCTGGCTGTGACG
TTACTCGCAGAAGAAGCACCGGCTAACTCCGTGCCAGCAGCCGCGGTAAT
>Aeromonas_media_AY987747
TGCCCAGTNGAGGGGGATAACAGTTGGAAACGACTGCTAATNCCGCATACGCCCTACGGGGGAAAGCAGGGGACCTTCGG
GCCTTGCGGGATTGGATATGCCCAGGTGGGATTAGCTAGTTGGTGAGGTAATGGCTCACCAAGGCGACGATCCCTAGCTG
GTCTGAGAGGATGATCAGCCACACTGGAACTGAGACACGGTCCAGACTCCTACGGGAGGCAGCAGTGGGGAATATTGCAC
AATGGGGGAAACCCTGATGCAGCCATGCCGCGTGTGTGAAGAAGGCCTTCGGGTTGTAAAGCACTTTCAGCGAGGAGGAA
AGGTTGTTGGCTAATATCCAACAGCTGTGACGTTACTCGCAGAAGAAGCACCGGCTAACTCCGTGCCAGCAGCCGCGGTA
AT
>Aeromonas_tecta_HQ832416
GAGTTTGATCATGGCTCAGATTGAACGCTGGCGGCAGGCCTAACACATGCAAGTCGAGCGGCAGCGGGAAAGTAGCTTGC
TACTTTTGCCGGCGAGCGGCGGACGGGTGAGTAATGCCTGGGGATCTGCCCAGTCGAGGGGGATAACTACTGGAAACGGT
AGCTAATACCGCATACGCCCTACGGGGGAAAGGAGGGGACCTTCGGGCCTTTCGCGATTGGATGAACCCAGGTGGGATTA
GCTAGTTGGTGGGGTAATGGCTCACCAAGGCGACGATCCCTAGCTGGTCTGAGAGGATGATCAGCCACACTGGAACTGAG
ACACGGTCCAGACTCCTACGGGAGGCAGCAGTGGGGAATATTGCACAATGGGGGAAACCCTGATGCAGCCATGCCGCGTG
TGTGAAGAAGGCCTTCGGGTTGTAAAGCACTTTCAGCGAGGAGGAAAGGTTGATGCCTAATACGCATCAGCTGTGACGTT
ACTCGCAGAAGAAGCACCGGCTAACTCCGTGCCAGCAGCCGCGGTAAT
>Aeromonas_trota_X60415.2
GAGTTTGATCATGGCTCAGATTGAACGCTGGCGGCAGGCCTAACACATGCAAGTCGAGCGGCAGCGGGAAAGTAGCTTGC
TACTTTTGCCGGCGAGCGGCGGACGGGTGAGTAATGCCTGGGAAATTGCCCAGTCGAGGGGGATAACAGTTGGAAACGAC
TGCTAATACCGCATACGCCCTACGGGGGAAAGCAGGGGACCTTCGGGCCTTGCGCGATTGGATATGCCCAGGTGGGATTA
GCTAGTTGGTGAGGTAATGGCTCACCAAGGCGACGATCCCTAGCTGGTCTGAGAGGATGATCAGCCACACTGGAACTGAG
ACACGGTCCAGACTCCTACGGGAGGCAGCAGTGGGGAATATTGCACAATGGGGGAAACCCTGATGCAGCCATGCCGCGTG
TGTGAAGAAGGCCTTCGGGTTGTAAAGCACTTTCAGCGAGGAGGAAAGGTCAGTAGCTAATATCTGCTGGCTGTGACGTT
ACTCGCAGAAGAAGCACCGGCTAACTCCGTGCCAGCAGCCGCGGTAAT
>Aeromonas_veronii_KF551973
TGGTACAACCGCGGTATAATACTTTTTTCTATATATCTTCACTAATTGGGAGCCACAACAACAAAATAAAGTCGGCCCCT
CCCCCCCCCTTCGCTCTTGGGGGGGGAGGAGCTATAATATTTTTTTTTTGGGGGGGGATTAAATTTAAAGGTTGCGCGGC
TACCATGCAAGTCGAGCGGCAGCGGGAAAGTAGCTTGCTACTTTTGCCGGCGAGCGGCGGACGGGTGAGTAATGCCTGGG
GATCTGCCCAGTCGAGGGGGATAACTACTGGAAACGGTAGCTAATACCGCATACGCCCTACGGGGGAAAGCAGGGGACCT
TCGGGCCTTGCGCGATTGGATGAACCCAGGTGGGATTAGCTAGTTGGTGAGGTAACGGCTCACCAAGGCGACGATCCCTA
GCTGGTCTGAGAGGATGATCAGCCACACTGGAACTGAGACACGGTCCAGACTCCTACGGGAGGCAGCAGTGGGGAATATT
GCACAATGGGGGAAACCCTGATGCAGCCATGCCGCGTGTGTGAAGAAGGCCTTCGGGTTGTAAAGCACTTTTCAGCGAGG
AGGAAAGGTTGGTAGCTAATAACTGCCAGCTGTGACGTTACTCGCAGAAGAAGCACCGGCTAACTCCGTGCCAGCAGCCG
CGGGTAA
>Afipia_birgiae_AF288304
TTGATCCTGGCTCAGAGCGAACGCTGGCGGCAGGCTTAACACATGCAAGTCGAGCGGGCGTAGCAATACGTCAGCGGCAG
ACGGGTGAGTAACGCGTGGGAACGTACCTTTTGGTTCGGAACAACACAGGGAAACTTGTGCTAATACCGGATAAGCCCTT
ACGGGGAAAGATTTATCGCCGAAAGATCGGCCCGCGTCTGATTAGCTAGTTGGTGAGGTAACGGCTCACCAAGGCGACGA
TCAGTAGCTGGTCTGAGAGGATGATCAGCCACATTGGGACTGAGACACGGCCCAAACTCCTACGGGAGGCAGCAGTGGGG
AATATTGGACAATGGGCGCAAGCCTGATCCAGCCATGCCGCGTGAGTGATGAAGGCCCTAGGGTTGTAAAGCTCTTTTGT
GCGGGAAGATAATGACGGTACCGCAAGAATAAGCCCCGGCTAACTTCGTGCCAGCAGCCGCGGTAAT
>Aggregatibacter_aphrophilus_EF605278
AATTGAAGAGTTTGATCATGGCTCAGATTGAACGCTGGCGGCAGGCTTAACACATGCAAGTCGAACGGTAGCAGGTAAGT
ACTTGTACTTATGCTGACGAGTGGCGGACGGGTGAGTAATGCTTGGGGATCTGGCTTATGGAGGGGGATAACGACGGGAA
ACTGTCGCTAATACCGCGTAGAATCGGGAGATGAAAGTGTGGGACCTTCGGGCCACATGCCATAGGATGAGCCCAAGTGG
GATTAGGTAGTTGGTGGGGTAATGGCCTACCAAGCCGACGATCTCTAGCTGGTCTGAGAGGATGACCAGCCACACCGGGA
CTGAGACACGGCCCGGACTCCTACGGGAGGCAGCAGTGGGGAATATTGCGCAATGGGGGCAACCCTGACGCAGCCATGCC
GCGTGAATGAAGAAGGCCTTCGGGTTGTAAAGTTCTTTCGGTGACGAGGAAGGTTGTTGTGTTAATAGCGCAACAAATTG
ACGTTAATCACAGAAGAAGCACCGGCTAACTCCGTGCCAGCAGCCGCGGTAAT
>Agrobacterium_tumefaciens_EU592041
TGCGGAATAGCTCCGGGAAACTGGAATTAATACCGCATACGCCCTACGGGGGAAAGATTTATCGGGGTATGATGAGCCCG
CGTTGGATTAGCTAGTTGGTGGGGTAAAGGCCTACCAAGGCGACGATCCATAGCTGGTCTGAGAGGATGATCAGCCACAT
TGGGACTGAGACACGGCCCAAACTCCTACGGGAGGCAGCAGTGGGGAATATTGGACAATGGGCGCAAGCCTGATCCAGCC
ATGCCGCGTGAGTGATGAAGGCCTTAGGGTTGTAAAGCTCTTTCACCGGAGAAGATAATGACGGTATCCGGAGAAGAAGC
CCCGGCTAACTTCGTGCCAGCAGCCGCGGTAAT
>Agrococcus_jejuensis_AM396261
GGCGGCGTGCTTAACACATGCAAGTCGAACGATGAAGGAGGAGCTTGCTCCTCTGGATTAGTGGCGAACGGGTGAGTAAC
ACGTGAGCAATCTGCCCCTGACTCTGGGATAAGCGCTGGAAACGGCGTCTAATACCGGATACGAGCCGAGCAGGCATCTG
CAGCGGCTGGAAAGAACTTCGGTCAGGGATGAGCTCGCGGCCTATCAGCTAGTTGGTGAGGTAATGGCTCACCAAGGCGA
CGACGGGTAGCCGGCCTGAGAGGGTGACCGGCCACACTGGGACTGAGACACGGCCCAGACTCCTACGGGAGGCAGCAGTG
GGGAATATTGCACAATGGGCGCAAGCCTGATGCAGCAACGCCGCGTGAGGGACGAAGGCCTTCGGGTTGTAAACCTCTTT
TAGCAGGGAAGAAGCGAAAGTGACGGTACCTGCAGAAAAAGCACCGGCTAACTACGTGCCAGCAGCCGCGGTAAT
>Agrococcus_terreus_JN585711
ATCCGTTAGTGCAGTCGAACGATGAAGGAGGAGCTTGCTCCTCTGGATTAGTGGCGAACGGGTGAGTAACACGTGAGCAA
TCTGCCCTTGACTCTGGGATAAGCGCTGGAAACGGCGTCTAATACCGGATACGACCCTCGGAGGCATCTCCTGTGGGTGG
AAAGAACTTCGGTCAAGGATGAGCTCGCGGCCTATCAGCTTGTTGGTGAGGTAATGGCTCACCAAGGCGACGACGGGTAG
CCGGCCTGAGAGGGTGACCGGCCACACTGGGACTGAGACACGGCCCAGACTCCTACGGGAGGCAGCAGTGGGGAATATTG
CACAATGGGCGCAAGCCTGATGCAGCAACGCCGCGTGAGGGACGACGGCCTTCGGGTTGTAAACCTCTTTTAGCAGGGAA
GAAGCGAGAGTGACGGTACCTGCAGAAAAAGCACCGGCTAACTACGTGCCAGCAGCCGCGGTAAT
>Akkermansia_muciniphila_NR_074436.1
AGAGTTTGATTCTGGCTCAGAACGAACGCTGGCGGCGTGGATAAGACATGCAAGTCGAACGAGAGAATTGCTAGCTTGCT
AATAATTCTCTAGTGGCGCACGGGTGAGTAACACGTGAGTAACCTGCCCCCGAGAGCGGGATAGCCCTGGGAAACTGGGA
TTAATACCGCATAGTATCGAAAGATTAAAGCAGCAATGCGCTTGGGGATGGGCTCGCGGCCTATTAGTTAGTTGGTGAGG
TAACGGCTCACCAAGGCGATGACGGGTAGCCGGTCTGAGAGGATGTCCGGCCACACTGGAACTGAGACACGGTCCAGACA
CCTACGGGTGGCAGCAGTCGAGAATCATTCACAATGGGGGAAACCCTGATGGTGCGACGCCGCGTGGGGGAATGAAGGTC
TTCGGATTGTAAACCCCTGTCATGTGGGAGCAAATTAAAAAGATAGTACCACAAGAGGAAGAGACGGCTAACTCTGTGCC
AGCAGCCGCGGTAAT
>Alcaligenes_faecalis_JF682513
TTGNGTCTCTTGGCGGTGAGNGGCGGACGGGTGAGTAATATATCGGAACGTGCCCAGTAGCGGGGGATAACTACTCGAAA
GAGTGGCTAATACCGCATACGCCCTACGGGGGAAAGGGGGGGATCGCAAGACCTCTCACTATTGGAGCGGCCGATATCGG
ATTAGCTAGTTGGTGGGGTAAAGGCTCACCAAGGCAACGATCCGTAGCTGGTTTGAGAGGACGACCAGCCACACTGGGAC
TGAGACACGGCCCAGACTCCTACGGGAGGCAGCAGTGGGGAATTTTGGACAATGGGGGAAACCCTGATCCAGCCATCCCG
CGTGTATGATGAAGGCCTTCGGGTTGTAAAGTACTTTTGGCAGAGAAGAAAAGGTATCTCCTAATACGAGATACTGCTGA
CGGTATCTGCAGAATAAGCACCGGCTAACTACGTGCCAGCAGCCGCGGTAAT
>Alistipes_finegoldii_AB554230
TAACACATGCAAGTCGAGGGGCAGCACAAAGTACCAGTACTTTGGTGGCGACCGGCGCACGGGTGCGTAACGCCTATGCA
ACCTACCTTTAACAGGGGCATAACACTGAGAAATTGGTACTAATTCCCCATAACATTCCAGAAGGCATCTTCTTGGGTTA
AAAACTCCGGTGGATAAAAATGGGCATGCGTTGTATTAGCTGGTTGGTGAGGTAACGCCTCACCAAGGCAACAATACTTA
GGGGGACTGAGAGGTTAACCCCCCACATTGGTACTGAGACACGGACCAAACTCCTACGGGAGGCAGCAGTGAGGAATATT
GGTCAATGGACGCAAGTCTGAACCAGCCATGCCGCGTGCAGGAAGACGGCTCTATGAGTTGTAAACTGCTTTTGTACTAG
GGTAAACGCTTCTACGTGTAGGAGCCTGAAAGTATAATACGAATAAGGATCGGCTAACTCCGTGCCACCAGCCGCGGTAA
T
>Alistipes_indistinctus_AB600999
TACAATGGAGAGTTTGATCCTGGCTCAGGATAAACGCTAGCGGCAGGCCTAACACATGCAAGTCGAGGGGCAGCGGGTGG
AGTATTTCGGTACTCCTGCCGGCGACCGGCGCACGGGTGCGTAACGCGTATGCAACCTACCTTTAACAGGGGGATAATCC
GAAGAAATTTGGTCTAATACCCCATAATATCATTTAAGGCATCTTAGATGGTTGAAAATTCCGATGGTTAGAGATGGGCA
TGCGTTGTATTAGCTAGTTGGTGAGGTAACGGCTCACCAAGGCTACGATACATAGGGGGACTGAGAGGTTTTCCCCCCAC
ACTGGTACTGAGACACGGACCAGACTCCTACGGGAGGCAGCAGTGAGGAATATTGGTCAATGGACGCAAGTCTGAACCAG
CCATGCCGCGTGCAGGATGAAGGTGCTATGCATTGTAAACTGCTTTTGTACGAGGGTAAATGCAGGTACGTGTACCTGTT
TGAAAGTATCGTACGAATAAGGGTCGGCTAACTCCGTGCCAGCAGCCGCGGTAAT
>Alistipes_marseilloanorexicus_JX101692
TAGAGTTTGATCCTGGCTCAGGATAAACGCTAGCGGCAGGCCTAACACATGCAAGTCGAGGGGCATCGGATAGAGTACTT
CGGTACTCTTGCCGGCGACCGGCGGACGGGTGCGTAACGCGTATGCAACCTGCCTTCAACAGGGGGATAATCCGAAGAAA
TTTGGTCTAATACCCCATAATATTCCGACAGGCATCTGTCGGAGTTGAAAGCTTCGGTGGTTGGAGATGGGCATGCGTTG
TATTAGCTAGATGGTGAGGTAACGGCTCACCATGGCGATGATACATAGGGGGACTGAGAGGTTTTCCCCCCACACTGGTA
CTGAGACACGGACCAGACTCCTACGGGAGGCAGCAGTGAGGAATATTGGTCAATGGACGGAAGTCTGAACCAGCCATGCC
GCGTGCAGGATGAATGTGCTATGCATTGTAAACTGCTTTTGTACGAGGGTAAACCCAGATACGCGTATCTGCTTGAAAGT
ATCGTACGAATAAGGATCGGCTAACTCCGTGCCAGCAGCCGCGGTAAT
>Alistipes_obesi_[Bacteroidales_bacterium_ph8]_JN837494.1
TGGCTCAGGATGAACGCTAGCGGCAGGCTTAACACATGCAAGTCGAGGGGCAGCATAATGGTAGTAATACTATTGATGGC
GACCGGCGGACGGGTGCGTAACGCGTATGCAACCTACCCTTTACAGGGGGATAACACTGAGAAATCGGTACTAATACCCC
ATAATATTCTGGGAGGCATCTTTCGGAGTTGAAAGCTTTGGTGGTAAAGGATGGGCATGCGTTGTATTAGCTAGTTGGTA
AGGTAACGGCTTACCAAGGCGACGATACATAGGGGGACTGAGAGGTTAACCCCCCACATTGGTACTGAGACACGGACCAA
ACTCCTACGGGAGGCAGCAGTGAGGAATATTGGTCAATGGACGGAAGTCTGAACCAGCCATGCCGCGTGCAGGAAGACGG
CTCTATGAGTTGTAAACTGCTTTTGTACGAGGGTAAACGCAGATACGTGTATCTGCCTGAAAGTATCGTACGAATAAGGA
TCGGCTAACTCCGTGCCAGCAGCCGCGGTAAT
>Alistipes_onderdonkii_AB554231
GATGAACGCTAGCGGCAGGCTTAACACATGCAAGTCGAGGGGCAGCGGGGTGTAGCAATACACTGCCGGCGACCGGCGCA
CGGGTGCGTAACGCGTATGCAACCTACCCATAACAGGGGCATAACACTGAGAAATTGGTACTAATTCCCCATAACATTCG
AAGAGGCATCTCTTTGGGTTGAAAACTCCGGTGGTTATGGATGGGCATGCGTTGTATTAGCTAGTTGGTGAGGTAACGGC
TCACCAAGGCGACGATACATAGGGGGACTGAGAGGTTAACCCCCCACATTGGTACTGAGACACGGACCAAACTCCTACGG
GAGGCAGCAGTGAGGAATATTGGTCAATGGACGCAAGTCTGAACCAGCCATGCCGCGTGCAGGATGACGGCTCTATGAGT
TGTAAACTGCTTTTGTACGAGGGTAAACTCACCTACGTGTAGGTGACTGAAAGTATCGTACGAATAAGGATCGGCTAACT
CCGTGCCAGCAGCCGCGGTAAT
>Alistipes_putredinis_AB554232
TTAACACATGCAAGTCGAGGGGCAGCATAATGGATATCAATATCTATGGTGGCGACCGGCGCACGGGTGCGTAACGCGTA
TGCAACCTACCTTTAACAGGGGGATAACACTGAGAAATTGGTACTAATACCCCATAATATCATAGAAGGCATCTTTTATG
GTTGAAAATTCCGATGGTTAGAGATGGGCATGCGTTGTATTAGCTAGTTGGTGGGGTAACGGCTCACCAAGGCGACGATA
CATAGGGGGACTGAGAGGTTAACCCCCCACACTGGTACTGAGACACGGACCAGACTCCTACGGGAGGCAGCAGTGAGGAA
TATTGGTCAATGGACGCAAGTCTGAACCAGCCATGCCGCGTGCAGGATGACGGCTCTATGAGTTGTAAACTGCTTTTGTA
CGAGGGTAAACGCAGATACGTGTATCTGTCTGAAAGTATCGTACGAATAAGGATCGGCTAACTCCGTGCCAGCAGCCGCG
GTAAT
>Alistipes_senegalensis_JF824804
TGATCCTGGCTCAGGATGAACGCTAGCGGCAGGCCTAACACATGCAAGTCGAGGGGCAGCGGGATTGAAGCTTGCTTCAA
TTGCCGGCGACCGGCGCACGGGTGCGTAACGCGTATGCAACCTACCCATAACAGGGGGATAACACTGAGAAATCGGTACT
AATATCCCATAACATCATGAGGGGCATCCCTTATGGTTGAAAACTCCGGTGGTTATGGATGGGCATGCGTTGTATTAGCT
GGTTGGTGAGGTAACGGCTCACCAAGGCGACGATACATAGGGGGACTGAGAGGTTAACCCCCCACATTGGTACTGAGACA
CGGACCAAACTCCTACGGGAGGCAGCAGTGAGGAATATTGGTCAATGGACGCAAGTCTGAACCAGCCATGCCGCGTGCAG
GATGACGGCTCTATGAGTTGTAAACTGCTTTTGTACGAGGGTAAACCCGGATACGTGTATCCGGCTGAAAGTATCGTACG
AATAAGGATCGGCTAACTCCGTGCCAGCAGCCGCGGTAAT
>Alistipes_shahii_AB554233
GGGTGCGTAACGCGTATGCAACCTACCCATAACAGGGGGATAACACTGAGAAATTGGTACTAATACCCCATAACATCAAG
ACCGGCATCGGTTCTGGTTGAAAACTCCGGTGGTTATGGATGGGCATGCGTTGTATTAGCTGGTTGGTGAGGTAACGGCT
CACCAAGGCAACGATACATAGGGGGACTGAGAGGTTAACCCCCCACATTGGTACTGAGACACGGACCAAACTCCTACGGG
AGGCAGCAGTGAGGAATATTGGTCAAAGGACGCAAGTCTGAACCAGCCATGCCGCGTGCAGGAAGACGGCTCTATGAGTT
GTAAACTGCTTTTGTACGAGGGTAAACGCTCTTACGCGTAAGAGCCTGAAAGTATCGTACGAATAAGGATCGGCTAACTC
CGTGCCAGCAGCCGCGGTAAT
>Alistipes_timonensis_JF824799
GGCGACCGGCGCACGGGTGCGTAACGCGTATGCAACCTACCCAGAACAGGGGGATAACACTGAGAAATTGGTACTAATAT
CCCATAACATCATAAGGGGCATCCCTTTTGGTTGAAAACTCCGGTGGTTCTGGATGGGCATGCGTTGTATTAGCTAGTTG
GTGAGGTAACGGCTCACCAAGGCAACGATACATAGGGGGACTGAGAGGTTAACCCCCCACATTGGTACTGAGACACGGAC
CAAACTCCTACGGGAGGCAGCAGTGAGGAATATTGGTCAATGGACGCAAGTCTGAACCAGCCATGCCGCGTGCAGGAAGA
CGGCTCTATGAGTTGTAAACTGCTTTTGTACTAGGGTAAACTCAGATACGTGTATCTGACTGAAAGTATAGTACGAATAA
GGATCGGCTAACTCCGTGCCAGCAGCCGCGGTAAT
>Allisonella_histaminiformans_AF548373
TAGAGTTTGATCCTGGCTCAGGACGAACGCTGGCGGCGTGCTTAACACATGCAAGTCGAACGGGAAGAAAAGAAAGAGCT
TGCTCTTTTTTGGATTCCAGTGGCAAACGGGTGAGTAACACGTAAACAACCTGCCTTCAGGATGGGGACAACAGACGGAA
ACGACTGCTAATACCGAATACCTTCCAATTTCCGCATAGAGATAGGAAGAAAGGGTGGCCTCTACTTGTAAGCTATCGCC
TGAAGAGGGGTTTGCGTCTGATTAGCTGGTTGGTGAGGTAACGGCCCACCAAGGCGACGATCAGTAGCCGGTCTGAGAGG
ATGAACGGCCACACTGGAACTGAGACACGGTCCAGACTCCTACGGGAGGCAGCAGTGGGGAATCTTCCGCAATGGACGAA
AGTCTGACGGAGCAACGCCGCGTGAACGATGAAGGTCTTCGGATTGTAAAGTTCTGTGATCCGGGACGAAGGCATTGATT
GAGAACATTGATTGATGTTGACGGTACCGGAAAAGCAAGCCACGGCTAACTACGTGCCAGCAGCCGCGGTAAT
>Alloprevotella_tannerae_AF183402
GATGAACACTAGCTACAGGCTTAACACATGCAAGTCGTGGGGCAGCGGGTGCTTAGCTTGCTAAGTATGCCGGCGACCGG
CGCACGGGTGAGTAACGCGTACCGAACCTGCCCATCACACAGGGATAGGCTTGCGAAAGCAAGATTAATACCTGATGGTC
TCAGTTGTATGCATGTATGATTGAGTAAAGCCTTCGGGCGGTGATGGATGGCGGTGCGTCCCATTAGGATGTTGGCGGGG
TAACGGCCCACCAATCCTTCGATGGGTAGGGGTTCTGAGAGGAAGGTCCCCCACATTGGAACTGAGATACGGTCCAAACT
CCTACGGGAGGCAGCAGTGAGGAATATTGGTCAATGGGCGAGAGCCTGAACCAGCCAAGTAGCGTGCGGGATGAAGGCCC
TTGTGGTCGTAAACCGCTTTTATCAGTGAATAAAGTGCACCACGTGTGGTGTCATTGCAGGTAGCTGAAGAAAAAGGACC
GGCTAATTCCGTGCCAGCAGCCGCGGTAAT
>Amaricoccus_kaplicensis_AKU88041
TTGATCCTGGCTCAGAACGAACGCTGGCGGCAGGCTTAACACATGCAAGTCGAGCGCATCCTTCGGGGTGAGCGGCGGAC
GGGTGAGTAACGCGTGGGAACGTGCCCTCTTCTACGGAATAGCCTCGGGAAACTGAGATTAATGCCGTATACGCCCGAAA
GGGGAAAGATTTATCGGAGGAGGATCGGCCCGCGTTGGATTAGGTAGTTGGTGGGGTAATGGCCTACCAAGCCGACGATC
CATAGCTGGTTTGAGAGGATGATCAGCCACACTGGGACTGAGACACGGCCCAGACTCCTACGGGAGGCAGCAGTGGGGAA
TCTTGGACAATGGGGGAAACCCTGATCCAGCCATGCCGCGTGATCGATGAAGGCCTTAGGGTTGTAAAGATCTTTCAGCT
GGGAAGATAATGACGGTACCAGCAGAAGAAGCCCCGGCTAACTCCGTGCCAGCAGCCGCGGTAAT
>Anaerobiospirillum_succiniciproducens_ASU96412
GCTGGCGGCAGGCCTAATACATGCAAGTCGAACGGTAACAGCAGAGAGCTTGCTCTTTGGCTGACGAGTGGCGGACGGGT
GAGTAAGGCTTGGGAATCTGCCTGGTAGTGGGGGACAACAGTTGGAAACGACTGCTAATACCGCATACTCCCTTCGGGGG
AAAGACTTCGGTTGCTATCAGATGAGCCCAAGTGGGATTAGCTAGTAGGTGAGGTAAAGGCTCACCTAGGCGACGATCTC
TAGCTGGTCTGAGAGGATGATCAGCCACATTGGGACTGAGACACGGCCCAGACTCCTACGGGAGGCAGCAGTAGGGAATA
TTGCACAATGGGGGAAACCCTGATGCAGCCATGCCGCGTGTGTGAAGAAGGCCTTCGGGTTGTAAAGCACTTTCAGTGGG
GAGGAAACACTGACGTTACCCACAGAAGAAGCACCGGCTAACTCCGTGCCAGCAGCCGCGGTAAT
>Anaerobiospirillum_thomasii_AJ420985
CCTGGCTCAGATTGAACGCTGGCGGCAGGCCTAATACATGCAAGTCGAACGGTAACAGTAAGATAGCTTGCTATCTTAGC
TGACGAGTGGCGGACGGGTGAGTAAAGTCTGGGAAACTGCCTGATAGAGGGGGACAACAGCTGGAAACGGCTGCTAATAC
CGCATACACCCTGAGGGGGAAAGGAGCAATCCGCTATCAGATGTGCCCAGATGGGATTAGCTAGTAGGTGTGGTAAGGGC
GCACCTAGGCGACGATCTCTAGCTGGTCTGAGAGGATGATCAGCCACATTGGGACTGAGACACGGCCCAGACTCCTACGG
GAGGCAGCAGTAGGGAATATTGCACAATGGGGGGAACCCTGATGCAGCCATGCCCGCTGTGTGAAGAAGGCCTTCGGGTT
GTAAAGCACTTTCAGTGGGGAGGAAATCGCAAGAGTGACGTTACCCACAGAAGAAGCACCGGCTAACTCCGTGCCAGCAG
CCGCGGTAAT
>Anaerococcus_obesiensis_JN837490
TGGCTCAGGATAAACGCTGGCGGCGTGCATAACACATGCAAGTCGAACGATGAAACTTAGATGATTTCTTCGGAATGAAC
TTAAGCGGATTAGTGGCGAACGGGTGAGTAACACGTGAGTAACCTGCCTTACACAAGGGGATAGCCTTTGGAAACGAAGA
ATAATACCCTATAAAGTCAATTTATCGCATGATAGAATGACCAAAGATTTATCGGTGTAAGATGGACTTGCGTCTGATTA
GCTAGTTGGTGAGATAAAGGCCCACCAAGGCAACGATCAGTAGCCGGCTTGAGAGAGTGTACGGCCACATTGGGACTGAG
ACACGGCCCAAACTCCTACGGGAGGCAGCAGTGGGGAATTTTGCACAATGGGGGAAACCCTGATGCAGCGACGCCGCGTG
ATTTAGAAGGCCTTCGGGTTGTAAAAATCTTTTTTATGGGATGAAAATGACAGTACCATAAGAATAAGGTCCGGCTAAAT
ACGTGCCAGCAGCCGCGGTAAT
>Anaerococcus_octavius_Y07841
GATTAACGCTGGCGGCGTGCATAACACATGCAAGTCGAACGATGAAACTTAAATGATTTCTTCGGAATGAACTTAAGTGG
ATTAGTGGCGGACGGGTGAGTAACGCGTGAGTAACCTGCCTTACACAAGGGGATAGCCGTTGGAAACGACGAATAATACC
CTATGAAACTATCACTTCGCATGAAGCGATAGTCAAAGTGTTAGCGGTGTAAGATGGACTTGCGTCTGATTAGCTAGTTG
GTGAGAAAAAAGCCCACCAAGGCAACGATCAGTAGCCGGCTTGAGAGAGTGTACGGCCACATTGGGACTGAGACACGGCC
CAGACTCCTACGGGAGGCAGCAGTGGGGAATTTTGCACAATGGGGGAAACCCTGATGCAGCGACGCCGCGTGATTTAGAA
GGCCTTCGGGTTGTAAAAATCTTTTGTATAGGAAGAAAATGACAGTACTATACGAATAAGGTCCGGCTAATTACGTGCCA
GCAGCCGCGGTAAT
>Anaerococcus_prevotii_AB558162
AGAGTTTGATCCTGGCTCAGGATAAACGCTGGCGGCGTGCATAACACATGCAAGTCGAACGATGAAGATTGATTGATCTC
TTCGGAGTGACATTAATTGGATTAGTGGCGGACGGGTGAGTAACGCGTGAGTAACCTGCCTTACACAAGGGGATAGCCGT
TGGAAACGACGAATAATACCCTATGATATGATAGCCTCGCATGAAGCTATCATCAAAGATTTATCGGTGTAAGATGGACT
CGCGTCTGATTAGCTAGTTGGTGGGGTAAAAGCCTACCAAGGCAACGATCAGTAGCCGGCTTGAGAGAGTGTACGGCCAC
ATTGGGACTGAGACACGGCCCAGACTCCTACGGGAGGCAGCAGTGGGGAATTTTGCACAATGGGGGCAACCCTGATGCAG
CGACGCCGCGTGATTTAGAAGGCCTTCGGGTTGTAAAAATCTTTTGTATGGGAAGAAAATGACAGTACCATACGAATAAG
GACCGGCTAATTACGTGCCAGCAGCCGCGGTAAT
>Anaerococcus_senegalensis_JF824805
GATAAACGCTGGCGGCGTGCATAACACATGCAAGTCGAACGATGAAGCTTAGATGATTTCTTCGGAATGAACTTAAGTGG
ATTAGTGGCGAACGGGTGAGTAACACGTGAGTAACCTGCCTTATACAAGGGGATAGCCTCTGGAAACGGAGAATAATACC
CTATAAAGTCTAATCAGCACATGCTGGAAAGACCAAAGATTTATCGGTGTAAGATGGACTTGCGTCTGATTAGCTAGTTG
GTGAGATAAAAGCTCACCAAGGCGACGATCAGTAGCCGGCTTGAGAGAGTGTACGGCCACATTGGGACTGAGACACGGCC
CAAACTCCTACGGGAGGCAGCAGTGGGGAATTTTGCACAATGGGGGAAACCCTGATGCAGCGACGCCGCGTGATTTAGAA
GGCCTTCGGGTTGTAAAAATCTTTTTTACGGGATGAAAATGACAGTACCGTAAGAATAAGGTCCGGCTAAATACGTGCCA
GCAGCCGCGGTAAT
>Anaerococcus_vaginalis_AB691575
TAACACATGCAAGTCGAACGATGAAACTTGGNTGATTTCTTCGGAATGAAATTAAGTGGATTAGTGGCGAACGGGTGAGT
AACACGTGAGTAACCTGCCTTACACAAGGGGATAGCCTTTGGAAACGAAGAATAATACCCTATAAAGTCAAAATATCGCA
TGATAAAATGACCAAAGATTTATCGGTGTAAGATGGACTTGCGTCTGATTAGCTAGTTGGTGAGATAAAAGCCCACCAAG
GCGACGATCAGTAGCCGGCTTGAGAGAGTGTACGGCCACATTGGGACTGAGACACGGCCCAAACTCCTACGGGAGGCAGC
AGTGGGGAATTTTGCACAATGGGGGAAACCCTGATGCAGCGACGCCGCGTGATTTAGAAGGCCTTCGGGTTGTAAAAATC
TTTTTTATGGGATGAAAATGACAGTACCATAAGAATAAGGTCCGGCTAAATACGTGCCAGCAGCCGCGGTAAT
>Anaerofilum_pentosovorans_X97852
TTGATTAAGAGTTTGATCCTGGCTCAGGACGAACGCTNCGGCGCGCCTAACACATGCAAGTCGAACGAACGAATTAAATT
AGCTGAAGTTTTCGGATGGAAGCAGATTTAGCTTAGTGGCGAACGGGTGAGCAACACGTGAGTAACCTGCCTTTCAGTGG
GGGACAACAGTTGGAAACGACTGCTAATACCGCATAAGACCACAGTACCGCATGGTACCGTGATCAAAGGATTTATTCGC
TGAAGGATGGACTCGCGCCTGATTAGCTAGATGGTGAGGTAACGGCCCACCATGGCAACGATCAGTAGCCGGACTGAGAG
GTTGATCGGCCACATTGGGACTGAGACACGGCCNAGACTCCTACGGGAGGCAGCNGTGGGGGATATTGCACAATGGAGGA
AACTCTGATGCAGCGACGCCGCGTGAGGGAAGAAGGTTTTCGGATTGTAAACCTCTGTCTTCGGGGACGAAACAAATGAC
GGTACTCGAGGAGGAAGCCACGGCTAACTACGTGCCAGCAGCCGCGGTAAT
>Anaerofustis_stercorihominis_AJ518871
TGGCGGCGTGCTTAACACATGCAAGTCGAACGAGAAACTTATAAATGATCCTTCGGGTGAATCTATAAGCGGACAGTGGC
GAACGGGTGAGTAACGCGTAGGTAACCAACCTCATGCAGGGGGATAGCCCAGGGAAACTTGGATTAAACCCGCATAAGAC
CACAGCACCGCATGGTGCAGGGGTAAAAACTCCGGTGGCATGAGACGGACCTGCGTCTTATTAGGTAGTTGGTGAGGTAA
CGGCTCACCAAGCCAACGATGAGTAGCCGACCTGAGAGGGTGATCGGCCACATTGGGACTGAGACACGGCCCAGACTCCT
ACGGGAGGCAGCAGTGGGGAATATTGCGCAATGGGGGAAACCCTGACGCAGCAACGCCGCGTGAGCGATGAAGGTTTTCG
GATCGTAAAGCTCTGTCTTTGGGGAAGATAATGACGGTACCCAAGGAGGAAGCTCCGGCTAACTACGTGCCAGCAGCCGC
GGTAAT
>Anaerorhabdus_furcosa_HM038002
AGTTTGATCATGGCTCAGGATGAACGCTGGCGGCGTGCCTAATACATGCAAGTCGAACGAACGGAAGAGAGCTTGCTCTT
GGAAGTTAGTGGCGAACGGGTGAGTAATACATAACCAACCTACCTATAAGGACTGGGATAACGTTTGGAAACGGACGCTA
AAACCGGATAGGTCATTGGAAGGCATCTTCTGATGATTAAAGGTGAGAAACACAAATAGATGGGGTTATGTCGCATTAGT
TAGTTGGTGAGGTAATGGCTCACCAAGACGATGATGCGTAGCCGGCCTGAGAGGGTGAACGGCCACATTGGGACTGAGAC
ACGGCCCAAACTCCTACGGGAGGCAGCAGTAGGGAATTTTCGGCAATGGGCGAAAGCCTGACCGAGCAACGCCGCGTGAG
TGAAGACGGCCTTCGGGTTGTAAAGCTCTGTTGTAAAGGAAGAACGGCCTGGATAGGATCTAGGAGTGACGGTACTTTAC
CAGAAAGCCACGGCTAACTACGTGCCAGCAGCCGCGGTAAT
>Anaerostipes_butyraticus_AB616134
GGCTCAGGATGAACGCTGGCGGCGTGCTTAACACATGCAAGTCGAACGAAGCTTGATCCCGGATCCCTTCGGGGTGACGG
GTGATATGACTGAGTGGCGGACGGGTGAGTAACGCGTGGGCAACCTGCCTCATACAGGGGGATAACAGTTAGAAATGACT
GCTAAGACCGCATAAGACCACAGCACCGCATGGTGGAGTGGTAAAAGCTCCGGTGGTATGAGATGGGCCCGCGTCTGATT
AGCTGGTTGGTGAGGTAACGGCTCTACCAAGGCAACGATCAGTAGCCGGCTTGAGAGAGTGAACGGCCACATTGGGACTG
AGACACGGCCCAAACTCCTACGGGAGGCAGCAGTGGGGAATATTGCACAATGGGGGAAACCCTGATGCAGCGACGCCGCG
TGAGTGAAGAAGTATTTCGGTATGTAAAGCTCTATCAGCAGGGAAGAAAATGGACGGTACCTGACTAAGAAGCCCCGGCT
AACTACGTGCCAGCAGCCGCGGTAAT
>Anaerostipes_caccae_AB243986
TTAGAGTTTGATCCATGGCTCAGGATGAACGCTGGCGGCGTGCTTAACACATGCAAGTCGAACGAAGCATTTAGGATTGA
AGTTTTCGGATGGATTTCCTATATGACTGAGTGGCGGACGGGTGAGTAACGCGTGGGGAACCTGCCCTATACAGGGGGAT
AACAGCTGGAAACGGCTGCTAATACCGCATAAGCGCACAGAATCGCATGATTCAGTGTGAAAAGCCCTGGCAGTATAGGA
TGGTCCCGCGTCTGATTAGCTGGTTGGTGAGGTAACGGCTCACCAAGGCGACGATCAGTAGCCGGCTTGAGAGAGTGAAC
GGCCACATTGGGACTGAGACACGGCCCAAACTCCTACGGGAGGCAGCAGTGGGGAATATTGCACAATGGGGGAAACCCTG
ATGCAGCGACGCCGCGTGAGTGAAGAAGTATTTCGGTATGTAAAGCTCTATCAGCAGGGAAGAAAACAGACGGTACCTGA
CTAAGAAGCCCCGGCTAACTACGTGCCAGCAGCCGCGGTAAT
>Anaerostipes_coli_JF412658.1
GATGAACGCTGGCGGCGTGCTTAACACATGCAAGTCGAACGAAACACCTTATTTGATTTTCTTCGGAACTGAAGATTTGG
TGATTGAGTGGCGGACGGGTGAGTAACGCGTGGGTAACCTGCCCTGTACAGGGGGATAACAGTCAGAAATGACTGCTAAT
ACCGCATAAGACCACAGCACCGCATGGTGCAGGGGTAAAAACTCCGGTGGTACAGGATGGACCCGCGTCTGATTAGCTGG
TTGGTGAGGTAACGGCTCACCAAGGCGACGATCAGTAGCCGGCTTGAGAGAGTGAACGGCCACATTGGGACTGAGACACG
GCCCAAACTCCTACGGGAGGCAGCAGTGGGGAATATTGCACAATGGGGGAAACCCTGATGCAGCGACGCCGCGTGAGTGA
AGAAGTATCTCGGTATGTAAAGCTCTATCAGCAGGGAAGAAAATGACGGTACCTGACTAAGAAGCCCCGGCTAACTACGT
GCCAGCAGCCGCGGTAAT
>Anaerostipes_hadrus_NR_104799.1
TTTGGTGATTGAGTGGCGGACGGGTGAGTAACGCGTGGGTAACCTGCCCTGTACAGGGGGATAACAGTCAGAAATGACTG
CTAATACCGCATAAGACCACAGCACCGCATGGTGCAGGGGTAAAAACTCCGGTGGTACAGGATGGACCCGCGTCTGATTA
GCTGGTTGGTGAGGTAACGGCTCACCAAGGCGACGATCAGTAGCCGGCTTGAGAGAGTGAACGGCCACATTGGGACTGAG
ACACGGCCCAAACTCCTACGGGAGGCAGCAGTGGGGAATATTGCACAATGGGGGAAACCCTGATGCAGCGACGCCGCGTG
AGTGAAGAAGTATCTCGGTATGTAAAGCTCTATCAGCAGGGAAGAAAATGACGGTACCTGACTAAGAAGCCCCGGCTAAC
TACGTGCCAGCAGCCGCGGTAAT
>Anaerostipes_rhamnosus
AGAGTTTGATCCTGGCTCAGGATGAACGCTGGCGGCGTGCTTAACACATGCAAGTCGAACGAAGCATTTTGGATTGAAGT
TTTCGGATGGATCTCCTTAATGACTGAGTGGCGGACGGGTGAGTAACGCGTGGGGAACCTGCCCTATACAGGGGGATAAC
AGCTGGAAACGGCTGCTAATACCGCATAAGCGCACAGAATCGCATGATTCAGTGTGAAAAGCCCTGGCAGTATAGGATGG
TCCCGCGTCTGATTAGCTAGTTGGCGGGGTAACGGCCCACCAAGGCGACGATCAGTAGCCGGCTTGAGAGAGTAGACGGC
CACATTGGGACTGAGACACGGCCCAAACTCCTACGGGAGGCAGCAGTGGGGAATATTGCACAATGGGGGAAACCCTGATG
CAGCGACGCCGCGTGAGTGAAGAAGTATTTCGGTATGTAAAGCTCTATCAGCAGGGAAGAAATAAGACGGTACCTGACTA
AGAAGCCCCGGCTAACTACGTGCCAGCAGCCGCGGTAAT
>Anaerotruncus_colihominis_DQ002932
TGGCGGCGCGCCTAACACATGCAAGTCGAACGGAGCTTACGTTTTGAAGTTTTCGGATGGATGAATGTAAGCTTAGTGGC
GGACGGGTGAGTAACACGTGAGCAACCTGCCTTTCAGAGGGGGATAACAGCCGGAAACGGCTGCTAATACCGCATGATGT
TGCGGGGGCACATGCCCCTGCAACCAAAGGAGCAATCCGCTGAAAGATGGGCTCGCGTCCGATTAGCCAGTTGGCGGGGT
AACGGCCCACCAAAGCGACGATCGGTAGCCGGACTGAGAGGTTGAACGGCCACATTGGGACTGAGACACGGCCCAGACTC
CTACGGGAGGCAGCAGTGGGGGATATTGCACAATGGGCGAAAGCCTGATGCAGCGACGCCGCGTGAGGGAAGACGGTCTT
CGGATTGTAAACCTCTGTCTTTGGGGAAGAAAATGACGGTACCCAAAGAGGAAGCTCCGGCTAACTACGTGCCAGCAGCC
GCGGTAAT
>Ancylobacter_polymorphus_AY211516
GGGCGGCAGGCTTAACACATGCAAGTCGAACGCCCCGCAAGGGGAGTGGCAGACGGGTGAGTAACACGTGGGGATCTGCC
CAATGGTACGGAATAATTCCGGGAAACTGGGACTAATACCGTATGTGCCCGCAAGGGGAAAGATTTATCGCCATTGGATG
AACCCGCGTCGGATTAGCTAGTTGGTGAGGTAAAGGCTCACCAAGGCGACGATCCGTAGCTGGTCTGAGAGGATGATCAG
CCACACTGGGACTGAGACACGGCCCAGACTCCTACGGGAGGCAGCAGTGGGGAATATTGGACAATGGGCGCAAGCCTGAT
CCAGCCATGCCGCGTGAGTGATGAAGGCCTTAGGGTTGTAAAGCTCTTTCGCCGACGAAGATAATGACGGTAGTCGGAGA
AGAAGCCCCGGCTAACTTCGTGCCAGCAGCCGCGGTAAT
>Aneurinibacillus_aneurinilyticus_AB101592
CGAACGCTGGCGGCGTGCCTAATACATGCAAGTCGAGCGGACCAAAGAAGAGCTTGCTCTTCGGCGGTTAGCGGCGGACG
GGTGAGTAACACGTAGGCAACCTGCCTGTACGACTGGGATAACTCCGGGAAACCGGAGCTAATACCGGATACGTTTTTCA
GACCGCATGGTCTGAAAGAGAAAGACCTTTGGTCACGTACAGATGGGCCTGCGGCGCATTAGCTAGTTGGTGGGGTAACG
GCCTACCAAGGCGACGATGCGTAGCCGACCTGAGAGGGTGATCGGCCACACTGGGACTGAGACACGGCCCAGACTCCTAC
GGGAGGCAGCAGTAGGGAATCTTCCGCAATGGACGAAAGTCTGACGGAGCAACGCCGCGTGAACGATGAAGGTTTTCGGA
TCGTAAAGTTCTGTTGTTAGGGAAGAACCGCCGGGATGACCTCCCGGTCTGACGGTACCTAACGAGAAAGCCCCGGCTAA
CTACGTGCCAGCAGCCGCGGTAAT
>Aneurinibacillus_migulanus_DQ350838
AGAGTTTGATCCTGGCTCAGGACGAACGCTGGCGGCGTGCCTAATACATGCAAGTCGAGCGGACCAATGAAGAGCTTGCT
CTTCGGCGGTTAGCGGCGGACGGGTGAGTAACACGTAGGCAACCTGCCTGTACGACTGGGATAACTCCGGGAAACCGGAG
CTAATACCGGATACTTCTTTCAGACCGCATGGTCTGAAAGGGAAAGACCTTTGGTCACGTACAGATGGGCCTGCGGCGCA
TTAGCTAGTTGGTGGGGTAACGGCCTACCAAGGCGACGATGCGTAGCCGACCTGAGAGGGTGATCGGCCACACTGGGACT
GAGACACGGCCCAGACTCCTACGGGAGGCAGCAGTAGGGAATCTTCCGCAATGGACGAAAGTCTGACGGAGCAACGCCGC
GTGAACGATGAAGGTTTTCGGATCGTAAAGTTCTGTTGCTAGGGAAGAACCGCCGGGATGACCTCCCGGTCTGACGGTAC
CTAACGAGAAAGCCCCGGCTAACTACGTGCCAGCAGCCGCGGTAAT
>Anoxynatronum_sibiricum_AF522323
CGTGCCTAACACATGCAAGTCGAGCGGAGTTTATGTTAAAGAAGCCTTCGGGCGGATGAGACATAAACTTAGCGGCGGAC
GGGTGAGTAACGCGTGGGCAACCAACCTTGATCAGGGGGACAACATTGGGAAACCAGTGCTAATACCGCATAGCTCTGGA
CGTGGCATCACGATGCAGAGAAAGATTTATCGGATCAAGACGGGCCCGCGTCTGATTAGCTAGTTGGTGGGGTAACGGCC
TACCAAGGCGATGATCAGTAGCCGACCTGAGAGGGTGACCGGCCACACTGGAACTGAGACACGGTCCAGACTCCTACGGG
AGGCAGCAGTGGGGAATATTGCACAATGGGCGCAAGCCTGATGCAGCAACGCCGCGTGAGCGATGAAGGCCTTCGGGTCG
TAAAGCTCTGTCCTATGGGAAGAAGAAAGTGACGGTACCATAGGAGGAAGCCCCGGCTAACTACGTGCCAGCAGCCGCGG
TAAT
>Anoxystipes_contortum_NR_104803.1
GATGAACGCTGGCGGCGTGCTTAACACATGCAAGTCGAGCGAAGCGCTTTACTTTGATTTCTTCGGATTGAAAAGTGCTG
CGACTGAGCGGCGGACGGGTGAGTAACGCGTGGGCAACCTGCCTCATACAGGGGGATAACAGTTAGAAATGACTGCTAAT
ACCGCATAAGACCACAGTACCGCATGGTATGGTGGTAAAAACTCCGGTGGTATGAGATGGGCCCGCGTCTGATTAGGTAG
TTGGTGGGGTAACGGCCTACCAAGCCGACGATCAGTAGCCGACCTGAGAGGGTGACCGGCCACATTGGGACTGAGACACG
GCCCAAACTCCTACGGGAGGCAGCAGTGGGGAATATTGCACAATGGGGGAAACCCTGATGCAGCGACGCCGCGTGAAGGA
TGAAGTATTTCGGTATGTAAACTTCTATCAGCAGGGAAGAAAATGACGGTACCTGACTAAGAAGCCCCGGCTAACTACGT
GCCAGCAGCCGCGGTAAT
>Anoxystipes_fissicatena_NR_104800.1
TTTGATCCTGGCTCAGGATGAACGCTGGCGGCGTGCTTAACACATGCAAGTCGAGCGAAGCACTTTACTTTGATTTCTTC
GGAATGAAGAGTGTTGTGACTGAGCGGCGGACGGGTGAGTAACGCGTGGGTAACCTGCCTCATACAGGGGGATAACAGTT
AGAAATGACTGCTAATACCGCATAAGACCACAGTACCGCATGGTACAGTGGGAAAAACTCCGGTGGTATGAGATGGACCC
GCGTCTGATTAGCTAGTTGGTAAGGTAACGGCTTACCAAGGCGACGATCAGTAGCCGACCTGAGAGGGTGACCGGCCACA
TTGGGACTGAGACACGGCCCAAACTCCTACGGGAGGCAGCAGTGGGGAATATTGCACAATGGGGGAAACCCTGATGCAGC
GACGCCGCGTGAAGGATGAAGTATTTCGGTATGTAAACTTCTATCAGCAGGGAAGAAAATGACGGTACCTGACTAAGAAG
CCCCGGCTAACTACGTGCCAGCAGCCGCGGTAAT
>Anoxystipes_oroticum_NR_114392.1
TAGAGTTTGATCCTGGCTCAGGATGAACGCTGGCGGCGTGCTTAACCCATCCAAGTCGAGCGAACCCCTTTATCTAGATT
TCTTCGGATTGAAGAGTGTTGTGACTGAGCGGCGGACGGGTGAGTAACGCGTGGGTAACCTGCCTCATACAGGGGGATAA
CAGTTAGAAATGACTGCTAATACCGTATAAGACCACAGTGCCGCATGGCACAGTGGTAAAAACTCCGGTGGTATGAGATG
GACCCGCGTCTGATTAGCTAGTTGGTAGGGTAACGGCTTACCAAGGCGACGATCAGTAGCCGACCTGAGAGGGTGACCGG
CCACATTGGGACTGAGACACGGCCCAAACTCCTACGGGAGGCAGCAGTGGGGAATATTGCACAATGGGGGAAACCCTGAT
GCAGCGACGCCGCGTGAAGGATGAAGTATTTCGGTATGTAAACTTCTATCAGCAGGGAAGAAAATGACGGTACCTGACTA
AGAAGCCCCGGCTAACTACGTGCCAGCAGCCGCGGTAAT
>Aquabacterium_commune_AF035054
TGAACGCTGGCGGCATGCCTTACACATGCAAGTCGAACGGTAACGCGGGGCAACCTGGCGACGAGTGGCGAACGGGTGAG
TAATATATCGGAACGTGCCCTGTAGTGGGGGATAGCCCGGCGAAAGCCGGATTAATACCGCATGAGACCTGAGGGTGAAA
GCGGGGGATCGCAAGACCTCGCGCTATTGGAGCGGCCGATATCAGATTAGCTAGTTGGTGGGGTAAAGGCCTACCAAGGC
AACGATCTGTAGTTGGTCTGAGAGGACGACCAGCCACACTGGGACTGAGACACGGCCCAGACTCCTACGGGAGGCAGCAG
TGGGGAATTTTGGACAATGGGCGCAAGCCTGATCCAGCAATGCCGCGTGCAGGAAGAAGGCCTTCGGGTTGTAAACTGCT
TTTGTCAGGGAAGAAATCCTCTGGGTTAATACCTCGGGGGGATGACGGTACCTGAAGAATAAGCACCGGCTAACTACGTG
CCAGCAGCCGCGGTAAT
>Arcanobacterium_haemolyticum_X73952
CGAACGCTGGCGGCGTGCTTAACACATGCAAGTCGAACGATGAAGGCTCCTGCTTGCGGGGTTGGATTACTGCGAACGGG
TGAGTAACACGTGAGTAACCTGCCCTTCTCTTGGGATAAGCCTTGGAAACGAGGTCTAATACTAGATATTCTGCTTCTGC
CGCATGGNGGGGGTTGGAAAGGTTTTTTCTGGTGGGGGATGGGCTCACGGCCTATCAGCTTGTTGGTGGGGTGATGGCCT
ACCAAGGCGTCGACGGGTAGCCGGCCTGAGAGGGTGACCGGCCACATTGGGACTGAGATACGGCCCAGACTCCTACGGGA
GGCAGCAGTGGGGAATATTGCACAATGGACGGAAGTCTGATGCAGCGACGCCGCGTGGGGGATGAAGGCTTTCGGGTTGT
AAACTCCTTTTAACACTGAACAAGGCGAAAGTTGAGGGTAGGTTGTGAATAAGCGCCGGCTAAGCGCCGGCTAACTACGT
GCCAGCAGCCGCGGTAAT
>Arcanobacterium_pyogenes_EU268192
TGGGATCGCCCTTCCGAATTCGTCGACAACAGAGTTTGATCCTGGCTCAGGACGAACGCTGGCGGCGTGCTTAACACATG
CAAGTCGAACGATGAAGCCGGGGCTTTTTGTTTTGGTGGATTAGTGGCGAACGGGTGAGTAATACGTGAGTAACCTGCCC
TTGTCTTTGGGATAAGCCTGGGAAACTGGGTCTAATACCGGATATTCTGCTTTTGCCGCATGGTGGGGGTTGGAAAGATT
TTTTGGATGGGGATGGGCTCACGGCCTATCAGCTTGTTGGTGGGGTGATGGCCTACCAAGGCGTCGACGGGTAGCCGGCC
TGAGAGGGTGACCGGCCACATTGGGACTGAGATACGGCCCAGACTCCTACGGGAGGCAGCAGTGGGGAATATTGCACAAT
GGACGCAAGTCTGATGCAGCGACGCCGCGTGGGGGATGAAGGCTTTCGGGTTGTAAACTCCTTTCAGTACAGAAGAAGCA
TTTTTTGTGACGGTATGTGCAGAAGAAGCGCCGGCTAACTACGTGCCAGCAGCCGCGGTAAT
>Arcobacter_butzleri_FJ968634
AGAGTTTGATCCTGGCTCAGAGTGAACGCTGGCGGCGTGCTTAACACATGCAAGTCGAACGAGAACGGATTATAGCTTGC
TATAATTGTCAGCTAAGTGGCGCACGGGTGAGTAATGTATAGGTAATATGCCTCTTACTAAGGGATAACAATTGGAAACG
ATTGCTAATACCTTATATTCCTTTTTATCAAAAGATAAAAAGGGAAAGATTTATTGGTAAGAGATTAGCCTGTATTGTAT
CAGTTAGTTGGTGGGGTAATGGCCTACCAAGACGATGACGCATAACTGGTTTGAGAGGATGATCAGTCACACTGGAACTG
AGACACGGTCCAGACTCCTACGGGAGGCAGCAGTGGGGAATATTGCACAATGGACGAAAGTCTGATGCAGCAACGCCGCG
TGGAGGATGACACATTTCGGTGCGTAAACTCCTTTTATATAAGAAGATAATGACGGTATTATATGAATAAGCACCGGCTA
ACTCCGTGCCAGCAGCCGCGGTAAT
>Arcobacter_cryaerophilus_AOBRRDA
ATGGAGAGTTTGATCCTGGCTCAGAGTGAACGCTGGCGGCGTGCTTAACACATGCAAGTCGAACGAGAACGGATTATAGC
TTGCTATAATTGTCAGCTAAGTGGCGCACGGGTGAGTAATGTATAGGTAATATGCCTCTTACTAAGGGATAACAATTGGA
AACGATTGCTAATACCTTATACTCCTTGTTAACTNAAGTTAATAAGGGAAAGATTTATTGGTAAGAGATTAGCCTGTATT
GTATCAGTTAGTTGGTGGGGTAATGGCCTACCAAGACAATGACACATAACTGGTTTGAGAGGATGATCAGTCACACTGGA
ACTGAGACACGGTCCAGACTCCTACGGGAGGCAGCAGTGGGGAATATTGCACAATGGACGAAAGTCTGATGCAGCAACGC
CGCGTGGAGGATGACACATTTCGGTGCGTAAACTCCTTTTATATGAGAAGATAATGACGGTATTATATGAATAAGCACCG
GCTAACTCCGTGCCAGCAGCCGCGGTAAT
>Arthrobacter_albus_AJ243421
CCTGGCTCAGGATGAACGCTGGCGGCGTGCTTAACACATGCAAGTCGAACGCTGAAGCCTGGTGCTTGCACTGGGTGGAT
GAGTGGCGAACGGGTGAGTAACACGTGAGTAACCTGCCCTTGACTTCGGGATAAGCCCGGGAAACTGGGTCTAATACTGG
ATATGACTCCTTACCGCATGGTGGGGGGTGGAAAGATTTATCGGTTGGGGATGGACTCGCGGCCTATCAGTTTGTTGGTG
GGGTAATGGCCTACCAAGACGACGACGGGTAGCCGGCCTGAGAGGGTGACCGGCCACACTGGGACTGAGACACGGCCCAG
ACTCCTACGGGAGGCAGCAGTGGGGAATATTGCACAATGGGCGCAAGCCTGATGCAGCGACGCCGCGTGAGGGATGACGG
CCTTCGGGTTGTAAACCTCTTTCAGTAGGGAAGCAGCCCCTTTTTGGGGTGACGGTACCTGCAGAAGAAGCGCCGGCTAA
CTACGTGCCAGCAGCCGCGGTAAT
>Arthrobacter_castelli_AJ639826
GATGAACGCTGGCGGCGTGCTTAACACATGCAAGTCGGACGATGAAGCGGTGCTTGCACCGTGGATTAGTGGCGAACGGG
TGAGTAACACGTGAGTAACCTGCCCTTGACTTCAGGATAAGCCCGGGAAACTGGGTCTAATACTGGATATGACTGCCGGT
CGCATGGCCTGGTGGTGGAAAGCTTGATGCGGTTTTGGATGGACTCGCGGCCTATCAGCTGGTTGGTGGGGTAATGGCTT
ACCAAGGCGACGACGGGTAGCCGGCCTGAGAGGGTGACCGGTCACACTGGGACTGAGACACGGCCCAGACTCCTACGGGA
GGCAGCAGTGGGGAATCTTGCACAATGGGCGAAAGCCTGATGCAGCGACGCCGCGTGAGGGATGAATGCCTTCGGGTTGT
AAACCTCTTTCAGTAGGGAAGAAGCCGCCTTTTGGTGGTGACGGTACTTGCAGAAGAAGCGCCGGCTAACTACGTGCCAG
CAGCCGCGGTAAT
>Arthrobacter_oxydans_FM955886
CCTCCTGAGAGTTTGATCCTGGCTCAGGATGAACGCTGGCGGCGTGCTTAACACATGCAAGTCGAACGATGATGCCAGCT
TGCTGGTGGATTAGTGGCGAACGGGTGAGTAACACGTGAGTAACCTGCCCTTAACTCTGGGATAAGCCTGGGAAACTGGG
TCTAATACCGGATATGACTCCTCATCGCATGGTGGGGGGTGGAAAGCTTTATTGTGGTTTTGGATGGACTCGCGGCCTAT
CAGCTTGTTGGTGAGGTAATGGCTCACCAAGGCGACGACGGGTAGCCGGCCTGAGAGGGTGACCGGCCACACTGGGACTG
AGACACGGCCCAGACTCCTACGGGAGGCAGCAGTGGGGAATATTGCACAATGGGCGAAAGCCTGATGCAGCGACGCCGCG
TGAGGGATGACGGCCTTCGGGTTGTAAACCTCTTTCAGTAGGGAAGAAGCGAAAGTGACGGTACCTGCAGAAGAAGCGCC
GGCTAACTACGTGCCAGCAGCCGCGGTAAT
>Arthrobacter_polychromogenes_X80741
GATCCTGGCTCAGGATGAACGCTGGCGGCGTGCTTAACACATGCAAGTCGAACGATGAAGGGGAGCTTGCTCCTGGATTA
GTGGCGAACGGGTGAGTAACACGTGAGTAACCTGCCCTTAACTCTGGGATAAGCCTGGGAAACTGGGTCTAATACCGGAT
ATGACTCCTCATCGCATGGTGGGGGGTGGAAAGCTTTATTGTGTTTTGGATGGACTCGCGGCCTATCAGCTTGTTGGTGA
GGTAATGGCTTACCAAGGCGACGACGGGTAGCCGGCCTGAGAGGGTGACCGGCCACACTGGGACTGAGACACGGCCCAGA
CTCCTACGGGAGGCAGCAGTGGGGAATATTGCACAATGGGCGCAAGCCTGATGCAGCGACGCCGCGTGAGGGATGACGGC
CTTCGGGTTGTAAACCTCTTTCAGTAGGGAAGAAGCGAAAGTGACGGTACCTGCAGAAGAAGCGCCGGCTAACTACGTGC
CAGCAGCCGCGGTAAT
>Asaccharobacter_celatus_AB849124
AGTTTGATCATGGCTCAGGATGAACGCTGGCGGCGTGCTTAACACATGCAAGTCGAACGATTAAGACGGCTTCGGCCGTG
TATAGAGTGGCGAACGGGTGAGTAACACGTGACCAACCTGCCCCGCGCTCCGGGACAACCGCTGGAAACGGCGGCTAATA
CCGGATGCTCCGGGGAGGCCCCATGGCCTCCCCGGGAAAGCCCCGACGGCGCGGGATGGGGTCGCGGCCCATTAGGTAGA
CGGCGGGGTAACGGCCCACCGTGCCCGCGATGGGTAGCCGGACTGAGAGGTCGACCGGCCACATTGGGACTGAGATACGG
CCCAGACTCCTACGGGAGGCGGCAGTGGGGAATTTTGCGCAATGGGGGGAACCCTGACGCAGCAACGCCGCGTGCGGGAC
GAAGGCCTTCGGGTTGTAAACCGCTTTCAGCAGGGAAGACATAGACGGTACCTGCAGAAGAAGCTCCGGCTAACTACGTG
CCAGCAGCCGCGGTAAT
>Atopobium_minutum_S44204
TTGAACGGAGAGTTCGANCCTGGCTCAGGATGAACGCTGGCGGCGCGCCTAACACATGCAAGTCGAACGATTAAAGCATC
TTTTAGATGTGTATAAAGTGGCGAACGGCTGAGTAACACGTGGGCAACCTGCCCTTTTCTTTGGGATAGCTACGGGAAAC
CGTGGGTAATACCGAATATTTCTTGAGTGTCGCATGGCACACAAGACAAAGCGTCTAGCGGAAAAGGATGGGCCCGCGGC
CTGTTAGCTTGTTGGTGGGGTAATGGCCTACCAAGGCAGTTATGGGTAGCCGGGTTGAGAGACCGACCGGCCAGATTGGG
ACTGAGACACGGCCCAGACTCCTACGGGAGGCAGCAGTGGGGAATCTTGCGCAATGGGGGAAACCCTGACGCAGCGACGC
CGCGTGCGGGATGAAGGCCTTCGGGTTGTAAACCGCTTTCAGCAGGGACGAGGCCGCAAGGTGACGGTACCTGCAGAAGA
AGCTCCGGCTAAATACGTGCCAGCAGCCGCGGTAAT
>Atopobium_parvulum_AB558168
GATGAACGCTGGCGGCGCGCCTAACACATGCAAGTCGAACGATTAAAGCACCTTCGGGTGTGTATAAAGTGGCGAACGGC
TGAGTAACACGTGGGCAACCTGCCCCTTTCATTGGGATAGCCACGGGAAACCGTGGATAATACCGAATACTTCGAGACTT
CCGCATGGAAGACTCGAGAAAGCTCCGGCGGAGAGGGATGGGCCCGCGGCCTGTTAGCTTGTTGGTGGGGTAACGGCCTA
CCAAGGCAATGATGGGTAGCTGGGTTGAGAGACCGACCAGCCAGATTGGGACTGAGACACGGCCCAGACTCCTACGGGAG
GCAGCAGTGGGGAATCTTGCACAATGGGCGAAAGCCTGATGCAGCGACGCCGCGTGCGGGATGAAGGCCTTCGGGTTGTA
AACCGCTTTCAGCAGGGACGAGGCGAAAGTGACGGTACCTGCAGAAGAAGCCCCGGCTAACTACGTGCCAGCAGCCGCGG
TAAT
>Atopobium_rimae_AB540986
AGAGTTTGATCCTGGCTCAGGATGAACGCTGGCGGCGCGCCTAACACATGCAAGTCGAACGGTTAAAGCACCTTTTAGGT
GTGTATAAAGTGGCGAACGGCTGAGTAACACGTGGGCAACCTGCCCTCCTCTTGGGGATAGCCTCGGGAAACCGAGGATA
ATACCCGATACTTCAATGTGGCCGCATGACGACATTGAGAAAGCTTTTGCGGAGAAGGATGGGCCCGCGGCCTGTTAGCT
TGTTGGTGGGGTAGAGGCCTACCAAGGCAATGATGGGTAGCTGGGTTGAGAGACCGACCAGCCAGATTGGGACTGAGACA
CGGCCCAGACTCCTACGGGAGGCAGCAGTGGGGAATCTTGCACAATGGGCGAAAGCCTGATGCAGCGACGCCGCGTGCGG
GACGAAGGCCTTCGGGTTGTAAACCGCTTTCAGCAGGGACGAGGCGAAAGTGACGGTACCTGCAGAAGAAGCCCCGGCTA
ACTACGTGCCAGCAGCCGCGGTAAT
>Aurantimonas_altamirensis_EU442518
CTGGCTCAGAACGAACGCTGGCGGCAGGCTTAACACATGCAAGTCGAACGCACCTTTCGGGGTGAGTGGCAGACGGGTGA
GTAACGCGTGGGAATCTACCCTTCTCTACGGGATAGCTCCGGGAAACTGGAATTAATACCGTATACGTCCTGAGGGAGAA
AGATTTATCGGGGAAGGATGAGCCCGCGTTGGATTAGCTAGTTGGTGGGGTAAAGGCCTACCAAGGCGACGATCCATAGC
TGGTCTAAGAGGATGATCAGCCACATTGGGACTGAGACACGGCCCAAACTCCTACGGGAGGCAGCAGTGGGGAATATTGG
ACAATGGGCGCAAGCCTGATCCAGCCATGCCGCGTGAGTGATGAAGGCCCTAGGGTTGTAAAGCTCTTTCAGTGGGGACG
ATAATGACGGTACCCACAGAAGAAGCCCCGGCTAACTTCGTGCCAGCAGCCGCGGTAAT
>Averyella_dalhousiensis_DQ481464
CCAGGAGCTACATGCAGTCGAGCGGTAGCACAGGGGAGCTTGCTCCTGGGTGACGAGCGGCGGACGGGTGAGTAATGTCT
GGGAAACTGCCTGATGGAGGGGGATAACTACTGGAAACGGTAGCTAATACCGCATAACGTCTACGGACCAAAGTGGGGGA
CCTTCGGGCCTCATGCCATCAGATGTGCCCAGATGGGATTAGCTAGTAGGTGGGGTAATGGCTCACCTAGGCGACGATCC
CTAGCTGGTCTGAGAGGATGACCAGCCACACTGGAACTGAGACACGGTCGAGACTCCTACGGGAGGCAGCAGTGGGGAAT
ATTGCACAATGGGCGCAAGCCTGATGCAGCCATGCCGCGTGTGTGAAGAAGGCCTTCGGGTTGTAAAGCACTTTCAGCGA
GGAGGAAGGGTTCAGTGTTAATAGCACTGTTCATTGACGTTACTCGCAGAAGAAGCACCGGCTAACTCCGTGCCAGCAGC
CGCGGTAAT
>Bacillus_altitudinis_KJ534473.1
CGATTGGCGGCGTGCTATACATGCAAGTCGAGCGGACAGAAGGGAGCTTGCTCCCGGATGTTAGCGGCGGACGGGTGAGT
AACACGTGGGTAACCTGCCTGTAAGACTGGGATAACTCCGGGAAACCGGAGCTAATACCGGATAGTTCCTTGAACCGCAT
GGTTCAAGGATGAAAGACGGTTTCGGCTGTCACTTACAGATGGACCCGCGGCGCATTAGCTAGTTGGTGAGGTAACGGCT
CACCAAGGCGACGATGCGTAGCCGACCTGAGAGGGTGATCGGCCACACTGGGACTGAGACACGGCCCAGACTCCTACGGG
AGGCAGCAGTAGGGAATCTTCCGCAATGGACGAAAGTCTGACGGAGCAACGCCGCGTGAGTGATGAAGGTTTTCGGATCG
TAAAGCTCTGTTGTTAGGGAAGAACAAGTGCAAGAGTAACTGCTTGCACCTTGACGGTACCTAACCAGAAAGCCACGGCT
AACTACGTGCCAGCAGCCGCGGTAAT
>Bacillus_amyloliquefaciens_JN660085
GTTAGCGGCGGACGGGTGAGTAACACGTGGGTAACCTGCCTGTAAGACTGGGATAACTCCGGGAAACCGGGGCTAATACC
GGATGGTTGTTTGAACCGCATGGTTCAGACATAAAAGGTGGCTTCGGCTACCACTTACAGATGGACCCGCGGCGCATTAG
CTAGTTGGTGAGGTAACGGCTCACCAAGGCGACGATGCGTAGCCGACCTGAGAGGGTGATCGGCCACACTGGGACTGAGA
CACGGCCCAGACTCCTACGGGAGGCAGCAGTAGGGAATCTTCCGCAATGGACGAAAGTCTGACGGAGCAACGCCGCGTGA
GTGATGAAGGTTTTCGGATCGTAAAGCTCTGTTGTTAGGGAAGAACAAGTGCCGTTCAAATAGGGCGGCACCTTGACGGT
ACCTAACCAGAAAGCCACGGCTAACTACGTGCCAGCAGCCGCGGTAAT
>Bacillus_arsenicus_AJ606700
TGAGTTTTGATCCTGGCTCAGGATGAACGCTGGCGGCGTGCCTAATACATGCAAGTCGAGCGAATGAGAGGAGCTTGCTC
CTCTGATTTAGCGGCGCACGGGTGAGTAACACGTGGGTAATCTGCCTGTAAGACGGGGATAACTGCGGGAAACCGGGGCT
AATACCGGATAATAAGAACAAACGCATGTGGCTTGTGTGAAAGTCAGGTTTCGGGTGACACTTACAGATGAGCCCCCGGC
GCATTAGCTAGTTGGTGAGGTAACAGCCTCACCAAGGCGACGATGCGTAGCCGACCTGAGAGGGTGATCGGCCACACTGG
GACTGAGACACGGCCCATACTCCTACGGGAGGCAGCAGTAGGGAATCTTCGGCAATGGGCGAAAGTCTGACCGAGCAACG
CCGGGTGAGCGATGAAGGCCTTCGGGTCGTAAAGCTCTGTTGTTAGAGAAGAACAAGTACGAGAGTAACTGCTCGTACCT
TGACGGTACCTAACCAGAAAGCCACGGCTAACTACGTGCCAGCAGCCGCGGTAAT
>Bacillus_atrophaeus_DQ993677
CCTGGCTCAGGACGAACGCTGGCGGCGTGCCTAATACATGCAAGTCGAGCGGACAGATGGGAGCTTGCTCCCTGATGTTA
GCGGCGGACGGGTGAGTAACACGTGGGTAACCTGCCTGTAAGACTGGGATAACTCCGGGAAACCGGGGCTAATACCGGAT
GCTTGTTTGAACCGCATGGTTCAAACATAAAAGGTGGCTTCGGCTACCACTTACAGATGGACCCGCGGCGCATTAGCTAG
TTGGTGAGGTAACGGCTCACCAAGGCAACGATGCGTAGCCGACCTGAGAGGGTGATCGGCCACACTGGGACTGAGACACG
GCCCAGACTCCTACGGGAGGCAGCAGTAGGGAATCTTCCGCAATGGACGAAAGTCTGACGGAGCAACGCCGCGTGAGTGA
TGAAGGTTTTCGGATCGTAAAGCTCTGTTGTTAGGGAAGAACAAGTGCCGTTCAAATAGGGCGGCACCTTGACGGTACCT
AACCAGAAAGCCACGGCTAACTACGTGCCAGCAGCCGCGGTAAT
>Bacillus_badius_EU221363
TCCAGAGTTTGATCATGGCTCAGGACGAACGCTGGCGGCGTGCCTAATACATGCAAGTCGAGCGGACAGAAGGGAGCTTG
CTCCCGGAAGTCAGCGGCGGACGGGTGAGTAACACGTGGGTAACCTGCCTGTAAGACTGGGATAACTCCTGGGAAACCGG
GGCTAATACCGGATAACATCAAGAACCGCATGGTTCTTGATTGAAAGGCGGCTTCGGGCTGTCACTTACAGATGGACCCG
CGGCGCATTAGCTAGTTGGTGAGGTAACGGCTCACCAAGGCGACGATGCGTAGCCGACCTGAGAGGGTGATCGGCCACAC
TGGGACTGAGACACGGCCCAGACTCCTACGGGAGGCAGCAGTAGGGAATCTTCCGCAATGGACGAAAGTCTGACGGAGCA
ACGCCGCGTGAGTGAAGAAGGTTTTCGGATCGTAAAACTCTGTTGTCAGGGAAGAACAAGTACCGGAGTAACTGCCGGTA
CCTTGACGGTACCTGACCAGAAAGCCACGGCTAACTACGTGCCAGCAGCCGCGGTAAT
>Bacillus_beijingensis_EF371373
AGAGTTTGATCCTGGCTCAGGACGAACGCTGGCGGCGTGCCTAATACATGCAAGTCGAGCGGATGACGGGGAGCTTGCTC
CCCTGATTCAGCGGCGGACGGGTGAGTAACACGTGGGCAACCTGCCTGTAAGATCGGGATAACTCCGGGAAACCGGGGCT
AATACCGGATGGTTCCTTCCTCCGCATGGAGGAAGGCGGAAAGACGGTTTCGGCTGTCACTTACAGATGGGCCCGCGGCG
CATTAGCTAGTTGGTGGGGTAACGGCCCACCAAGGCAACGATGCGTAGCCGACCTGAGAGGGTGATCGGCCACACTGGGA
CTGAGACACGGCCCAGACTCCTACGGGAGGCAGCAGTAGGGAATCTTCCGCAATGGACGAAAGTCTGACGGAGCAACGCC
GCGTGAGCGAAGAAGGCCTTCGGGTCGTAAAGCTCTGTTGTAAGGGAAGAACAAGCGCCGGTTAACTGCCGGCGCCCTGA
CGGTACCTTACCAGAAAGCCACGGCTAACTACGTGCCAGCAGCCGCGGTAAT
>Bacillus_benzoevorans_Y14693
AGTTTGATCCTGGCTCAGGACGAACGCTGGCGGCGTGCCTAATACATGCAAGTCGAGCGGACTTTTGGGAGCTTGCTCCC
AAAGTTAGCGGCGGACGGGTGAGTAACACGTGGGCAACCTGCCTATAAGACTGGGATAACTTCGGGAAACCGGAGCTAAT
ACCGGATAATTCCTTTCCTCTCATGAGGAAAGGTTGAAAGACGGTTTCGGCTGTCACTTATAGATGGGCCCGCGGCGCAT
TAGCTAGTTGGTGAGGTAACGGCTCACCAAGGCGACGATGCGTAGCCGACCTGAGAGGGTGATCGGCCACACTGGGACTG
AGACACGGCCCAGACTCCTACGGGAGGCAGCAGTAGGGAATCTTCCGCAATGGACGAAAGTCTGACGGAGCAACGCCGCG
TGAGTGATGAAGGTTTTCGGATCGTAAAACTCTGTTGTTAGGGAAGAACAAGTACGAGAGTAACTGCTCGTACCTTGACG
GTACCTAACCAGAAAGCCACGGCTAACTACGTGCCAGCAGCCGCGGTAAT
>Bacillus_cereus_AM747221
CTCAGGATGAACGCTGGCGGCGTGCCTAATACATGCAAGTCGAGCGAATGGATTAAGAGCTTGCTCTTATGAAGTTAGCG
GCGGACGGGTGAGTAACACGTGGGTAACCTGCCCATAAGACTGGGATAACTCCGGGAAACCGGGGCTAATACCGGATAAC
ATTTTGAACCGCATGGTTCGAAATTGAAAGGCGGCTTCGGCTGTCACTTATGGATGGACCCGCGTCGCATTAGCTAGTTG
GTGAGGTAACGGCTCACCAAGGCAACGATGCGTAGCCGACCTGAGAGGGTGATCGGCCACACTGGGACTGAGACACGGCC
CAGACTCCTACGGGAGGCAGCAGTAGGGAATCTTCCGCAATGGACGAAAGTCTGACGGAGCAACGCCGCGTGAGTGATGA
AGGCTTTCGGGTCGTAAAACTCTGTTGTTAGGGAAGAACAAGTGCTAGTTGAATAAGCTGGCACCTTGACGGTACCTAAC
CAGAAAGCCACGGCTAACTACGTGCCAGCAGCCGCGGTAAT
>Bacillus_circulans_JF833093
CGACGGCCAGTGCCAAGCTTGCATGCCTGCAGGTCGACGATTAGAGTTTGATCCTGGCTCAGGACGAACGCTGGCGGCGT
GCCTAATACATGCAAGTCGAGCGGACTTTAAAAGCTTGCTTTTAAAGTTAGCGGCGGACGGGTGAGTGACACGTGGGCAA
CCTGCCTGTAAGACTGGGATAACTTCGGGAAACCGGAGCTAATACCGGATAATCCTTTTCCTCTCATGAGGAAAAGCTGA
AAGACGGTTTACGCTGTCACTTACAGATGGGCCCGCGGCGCATTAGCTAGTTGGTGAGGTAACGGCTCACCAAGGCGACG
ATGCGTAGCCGACCTGAGAGGGTGATCGGCCACACTGGGACTGAGACACGGCCCAGACTCCTACGGGAGGCAGCAGTAGG
GAATCTTCCGCAATGGACGAAAGTCTGACGGAGCAACGCCGCGTGAGTGATGAAGGTTTTCGGATCGTAAAACTCTGTTG
TTAGGGAAGAACAAGTACAAGAGTAACTGCTTGTACCTTGACGGTACCTAACCAGAAAGCCACGGCTAACTACGTGCCAG
CAGCCGCGGTAAT
>Bacillus_clausii_AB201800
AGAGTTTGATCCTGGCTCAGGACGAACGCTGGCGGCGTGCCTAATACATGCAAGTCGAGCGGACAGAAGGGAGCTTGCTC
CCGGACGTTAGCGGCGGACGGGTGAGTAACACGTGGGCAACCTGCCCCTTAGACTGGGATAACTCCGGGAAACCGGAGCT
AATACCGGATAATCCCTTTCTCCACCTGGAGAGAGGGTGAAAGATGGCTTCGGCTATCACTAGGGGATGGGCCCGCGGCG
CATTAGCTAGTTGGTAAGGTAACGGCTTACCAAGGCAACGATGCGTAGCCGACCTGAGAGGGTGATCGGCCACACTGGGA
CTGAGACACGGCCCAGACTCCTACGGGAGGCAGCAGTAGGGAATCTTCCGCAATGGACGAAAGTCTGACGGAGCAACGCC
GCGTGAGTGAGGAAGGCCTTCGGGTCGTAAAGCTCTGTTGTGAGGGAAGAAGCGGTACCGTTCGAATAGGGCGGTACCTT
GACGGTACCTCACCAGAAAGCCACGGCTAACTACGTGCCAGCAGCCGCGGTAAT
>Bacillus_endophyticus_KF135452
ACGCGGGACTCTAGAGATTGAGTTTGATCCTGGCTCAGGACGAACGCTGGCGGCGTGCCTAATACATGCAAGTCGAGCGG
AGCTTTGAAAAGCTTGCTTTTCAAAACTTAGCGACGGACGGGTGAGTAACACGTGGGCAACCTGCCCTTGAGACGGGGAT
AACTCCGGGAAACCGGAGCTAATACCGGATAACACATATCTTCGCATGAGGATATGTTAGAAGGTGGCTTTTAGCTACCA
CTCAAGGATGGGCCCGCGGCGCATTAGCTAGTTGGTGAGGTAACGGCTCACCAAGGCGACGATGCGTAGCCGACCTGAGA
GGGTGATCGGCCACACTGGGACTGAGACACGGCCCAGACTCCTACGGGAGGCAGCAGTAGGGAATCTTCCGCAATGGACG
AAAGTCTGACGGAGCAACGCCGCGTGAGTGATGAAGGTTTTCGGATCGTAAAGCTCTGTTGTTAGGGAAGAACAAGTATC
TGTTAAATAAGCAGGTACCTTGACGGTACCTAACCAGAAAGCCACGGCTAACTACGTGCCAGCAGCCGCGGTAAT
>Bacillus_firmus_JX517215.1
GATGGGAGCTTGCTCCCTGAAGTCAGCGGCGGACGGGTGAGTAACACGTGGGCAACCTGCCTGTAAGACTGGGATAACTC
CGGGAAACCGGGGCTAATACCGGATAATTCTTTCCCTCACATGAGGGAAAGCTGAAAGATGGTTTCGGCTATCACTTACA
GATGGGCCCGCGGCGCATTAGCTAGTTGGTGAGGTAACGGCTCACCAAGGCAACGATGCGTAGCCGACCTGAGAGGGTGA
TCGGCCACACTGGGACTGAGACACGGCCCAGACTCCTACGGGAGGCAGCAGTAGGGAATCTTCCGCAATGGACGAAAGTC
TGACGGAGCAACGCCGCGTGAGTGATGAAGGTTTTCGGATCGTAAAACTCTGTTGTTAGGGAAGAACAAGTACCGGAGTA
ACTGCCGGTGCCTTGACGGTACCTAACCAGAAAGCCACGGCTAACTACGTGCCAGCAGCCGCGGTAAT
>Bacillus_flexus_GU297607.1
TCGCGATGCATCTAGATTAGAGTTTGATCCTGGCTCAGGATGAACGCTGGCGGCGTGCCTAATACATGCAAGTCGAGCGA
ACTGATTAGAAGCTTGCTTCTATGACGTTAGCGGCGGACGGGTGAGTAACGCGTGGGCAACCTGCCTGTAAGACTGGGAT
AACTCCGGGAAACCGGAGCTAATACCGGATAACATTTTCTCTTGCATAAGAGAAAATTGAAAGATGGTTTCGGCTATCAC
TTACAGATGGGCCCGCGGTGCATTAGCTAGTTGGTGAGGTAACGGCTCACCAAGGCAACGATGCATAGCCGACCTGAGAG
GGTGATCGGCCACACTGGGACTGAGACACGGCCCAGACTCCTACGGGAGGCAGCAGTAGGGAATCTTCCGCAATGGACGA
AAGTCTGACGGAGCAACGCCGCGTGAGTGATGAAGGCTTTCGGGTCGTAAAACTCTGTTGTTAGGGAAGAACAAGTACAA
GAGTAACTGCTTGTACCTTGACGGTACCTAACCAGAAAGCCACGGCTAACTACGTGCCAGCAGCCGCGGTAAT
>Bacillus_fordii_FN397482
GGCTCAGGACGAACGCTGGCGGCGTGCCTAATACATGCAAGTCGAGCGGATGAAAGAGAGCTTGCTCTCTGGAATCAGCG
GCGGACGGGTGAGTAACACGTGGGCAACCTGCCTGTAAGACTGGGATAACTCCGGGAAACCGGGGCTAATACCGGATAAC
TTCTTTTCCCGCATGGGGAGAGGTTGAAAGACGGTTATGCTGTCACTTACAGATGGGCCCGCGGCGCATTAGCTAGTTGG
TGGGGTAACGGCCTACCAAGGCGACGATGCGTAGCCGACCTGAGAGGGTGATCGGCCACACTGGGACTGAGACACGGCCC
AGACTCCTACGGGAGGCAGCAGTAGGGAATCTTCCGCAATGGACGAAAGTCTGACGGAGCAACGCCGCGTGAGTGACGAA
GGCCTTCGGGTCGTAAAACTCTGTTATCAGGGAAGAACAAGCATCGTTTAACTGACGGTGCCATGACGGTACCTGACCAG
AAAGCCACGGCTAACTACGTGCCAGCAGCCGCGGTAAT
>Bacillus_halodurans_AB043971
TTTTTATCGGAGAGTTTGATCCTGGCTCAGGACGAACGCTGGCGGCGTGCCTAATACATGCAAGTCGAGCGGACCAAAGG
GAGCTTGCTCCTAGAGGTTAGCGGCGAACGGGTGAGTAACACGTGGGCAACCTGCCTGTAAGACTGGGATAACATCGAGA
AATCGGTGCTAATACCGGATAATAAAAAGAACTGCATGGTTCTTTTTTGAAAGATGGTTTCGGCTATCACTTACAGATGG
GCCCGCGGCGCATTAGCTAGTTGGTGGGGTAACGGCTCACCAAGGCGACGATGCGTAGCCGACCTGAGAGGGTGATCGGC
CACACTGGGACTGAGACACGGCCCAGACTCCTACGGGAGGCAGCAGTAGGGAATCTTCCGCAATGGACGAAAGTCTGACG
GAGCAACGCCGCGTGAGTGATGAAGGTTTTCGGATCGTAAAACTCTGTTGTTAGGGAAGAACAAGTGCCGTTCGAAAGGG
CGGCACCTTGACGGTACCTAACGAGAAAGCCACGGCTAACTACGTGCCAGCAGCCGCGGTAAT
>Bacillus_idriensis_FR682742
TCGAGCGGACTTGATGGAGCTTGCTCCATTAAGTTAGCGGCGGACGGGTGAGTAACACGTGGGCAACCTGCCTGTAAGAC
TGGGATAACTCCGGGAAACCGGAGCTAATACCGGATAGTATCTTGAACCGCATGGTTCAAGTTGGAAAGACGGTTTCGGC
TGTCACTTACAGATGGGCCCGCGGCGCATTAGCTAGTTGGTGAGGTAATGGCTCACCAAGGCAACGATGCGTAGCCGACC
TGAGAGGGTGATCGGCCACACTGGGACTGAGACACGGCCCAGACTCCTACGGGAGGCAGCAGTAGGGAATCTTCCGCAAT
GGACGAAAGTCTGACGGAGCAACGCCGCGTGAGTGATGAAGGTTTTCGGATCGTAAAACTCTGTTGTTAGGGAAGAACAA
GTGCGAGAGTAACTGCTCGCACCTTGACGGTACCTAACCAGAAAGCCACGGCTAACTACGTGCCAGCAGCCGCGGTAAT
>Bacillus_infantis_JX840387
GGCATTTTGTTCGGGCGGTGCCAAGTACATACAAAGTCGAGCGAATCAAACAGGAGCTTGCTCCCAGATGATTAGCGGCG
GACGGGTGAGTAACACGTGGGCAACCTGCCCGTAAGATTGGGATAACTCCGGGAAACCGGAGCTAATACCGAATAGGTTC
TTTCTTTGCATAAAGGAAGAAGGAAAGTTGGCCTCGGCTAACACTTACGGATGGGCCCGCGGCGCATTAACTAGTTGGGG
AGGTAACGGCTCACCAAGGGAACGATGCGTAGCCGACCTGGGAGGGTGATCGGCCACCCTGGGACTGAAACACGGCCCAA
ACTCCTACGGGAGGCAGCAGTAGGGAATCTTCCGCAATGGACGAAAGTCTGACGGAACAACCCCCCGTGAGTGAAGAAGG
CCTTCGGGTCGTAAAACTCTGTTGTCAGGGAAGAACAAGTACCATTCGAATAGGGTGGTACCTTGACGGTACCTGACCAG
AAAGCCACGGCTAACTACGTGCCAGCAGCCGCGGTAAT
>Bacillus_licheniformis_FJ447354.1
CCTGCGGCGTGCCTAATACATGCAAGTCGAGCGGACAGATGGGAGCTTGCTCCCTGATGTCCGCGGCGCACGGTTGAGTT
ACACGTGGGTAACCTGCCTGTAAGACTGGGATAACTCCGGGAAACCGGGGCTAATACCGGATGCTTGATTGAACCGCATG
GTTCAATTATAAAAGGTGGCTTTTAGCTACCACTTACAGATGGACCCGCGGCGCATTAGCTAGTTGGTGAGGTAACGGCT
CACCAAGGCAACGATGCGTAGCCGACCTGAGAGGGTGATCGGCCACACTGGGACTGAGACACGGCCCAAACTCCTACGGG
AGGCAGCAGTAGGGAATCTTCCGCAATGGACGAAAGTCTGACGGAGCAACGCCGCGTGAGTGATGAAGGTTTTCGGATCG
TAAAACTCTGTTGTTAGGGAAGAACAAGTACCGTTCGAATAGGGCGGTACCTTGACGGTACCTAACCAGAAAGCCACGGC
TAACTACGTGCCAGCAGCCGCGGTAAT
>Bacillus_marisflavi_AF483624
GACGAACGCTGGCGGCGTGCCTAATACATGCAAGTCGAGCGGATCGATGGGAGCTTGCTCCCTGAGATCAGCGGCGGACG
GGTGAGTAACACGTGGGTAACCTGCCTGTAAGACTGGGATAACTCCGGGAAACCGGGGCTAATACCGGATAACACCTACC
CCCGCATGGGGGAAGGTTGAAAGGTGGCTTCGGCTATCACTTACAGATGGACCCGCGGCGCATTAGCTAGTTGGTGAGGT
AATGGCTCACCAAGGCGACGATGCGTAGCCGACCTGAGAGGGTGATCGGCCACACTGGGACTGAGACACGGCCCAGACTC
CTACGGGAGGCAGCAGTAGGGAATCTTCCGCAATGGACGAAAGTCTGACGGAGCAACGCCGCGTGAGTGAAGAAGGTTTT
CGGATCGTAAAACTCTGTTGTTAGGGAAGAACAAGTGCCGTTCGAATAGGGCGGCGCCTTGACGGTACCTAACCAGAAAG
CCACGGCTAACTACGTGCCAGCAGCCGCGGTAAT
>Bacillus_marseilloanorexicus_JX101689.1
TAGAGTTTGATCCTGGCTCAGGACGAACGCTGGCGGCGTGCCTAATACATGCAAGTCGAGCGAACGGAGGAGAGCTTGCT
CTCCGAAGTTAGCGGCGGACGGGTGAGTAACACGTGGGCAACCTGCCTATAAGACTGGGATAACTCCGGGAAACCGGGGC
TAATACCGGATAGTTCTTTTCTCCWCATGGAGAAAAGGGGAAAGATGGTTTCGGCTATCACTTATAGATGGGCCCGCGGC
GCATTAGCTAGTTGGTAGGGTAACGGCCTACCAAGGCGACGATGCGTAGCCGACCTGAGAGGGTGATCGGCCACACTGGG
ACTGAGACACGGCCCAGACTCCTACGGGAGGCAGCAGTAGGGAATCTTCCGCAATGGACGAAAGTCTGACGGAGCAACGC
CGCGTGAACGATGAAGGTCTTCGGATCGTAAAGTTCTGTTGTTAGGGAAGAACAAGTACGAGAGTAACTGCTCGTACCTT
GACGGTACCTAACCAGAAAGCCACGGCTAACTACGTGCCAGCAGCCGCGGTAAT
>Bacillus_massiliosenegalensis_JF824800
TAGAGTTTTGATCCTGGCTCAGGACGAACGCTGGCGGCGTGCCTAATACATGCAAGTCGAGCGGATCTGAGGGAGCTTGC
TCCCAAAGATTAGCGGCGGACGGGTGAGTAACACGTGGGCAACCTGCCTATAAGACTGGGATAACTTCGGGAAACCGGAG
CTAATACCGGATAATGCTTTTGGACACATGTCCGGAAGCTGAAAGATGGCTTCTCGCTATCACTTATAGATGGGCCCGCG
GCGCATTAGCTAGTTGGTGAGGTAACGGCTCACCAAGGCAACGATGCGTAGCCGACCTGAGAGGGTGATCGGCCACACTG
GGACTGAGACACGGCCCAGACTCCTACGGGAGGCAGCAGTAGGGAATCTTCCGCAATGGACGAAAGTCTGACGGAGCAAC
GCCGCGTGAGTGATGAAGGTTTTCGGATCGTAAAACTCTGTTGTTAGGGAAGAACAAGTACCGGAGTAACTGCCGGTACC
TTGACGGTACCTAACCAGAAAGCCACGGCTAACTACGTGCCAGCAGCCGCGGTAAT
>Bacillus_megaterium_EU124555.1
GGCTCATCTGACGGCGTGCCTAATACATGCAAGTCGAGCGAACTGATTAGAAGCTTGCTTCTATGACGTTAGCGGCGGAC
GGGTGAGTAACACGTGGGCAACCTGCCTGTAAGACTGGGATAACTTCGGGAAACCGAAGCTAATACCGGATAGGATCTTC
TCCTTCATGGGAGATGATTGAAAGATGGTTTCGGCTATCACTTACAGATGGGCCCGCGGTGCATTAGCTAGTTGGTGAGG
TAACGGCTCACCAAGGCAACGATGCATAGCCGACCTGAGAGGGTGATCGGCCACACTGGGACTGAGACACGGCCCAGACT
CCTACGGGAGGCAGCAGTAGGGAATCTTCCGCAATGGACGAAAGTCTGACGGAGCAACGCCGCGTGAGTGATGAAGGCTT
TCGGGTCGTAAAACTCTGTTGTTAGGGAAGAACAAGTACAAGAGTAACTGCTTGTACCTTGACGGTACCTAACCAGAAAG
CCACGGCTAACTACGTGCCAGCAGCCGCGGTAAT
>Bacillus_mojavensis_JF523538
GATTAGAGTTTGATCCTGGCTCAGGACGAACGCTGGCGGCGTGCCTAATACATGCAAGTCGAGCGGACAGATGGGAGCTT
GCTCCCTGATGTTAGCGGCGGACGGGTGAGTAACACGTGGGTAACCTGCCTGTAAGACTGGGATAACTCCGGGAAACCGG
GGCTAATACCGGATGCTTGTTTGAACCGCATGGTTCAAACATAAAAGGTGGCTTCGGCTACCACTTACAGATGGACCCGC
GGCGCATTAGCTAGTTGGTGAGGTAATGGCTCACCAAGGCAACGATGCGTAGCCGACCTGAGAGGGTGATCGGCCACACT
GGGACTGAGACACGGCCCAGACTCCTACGGGAGGCAGCAGTGGGGAATCTTCCGCAATGGACGAAAGTCTGACGGAGCAA
CGCCGCGTGAGTGATGAAGGTTTTCGGATCGTAAAGCTCTGTTGTTAGGGAAGAACAAGTACCGTTCGAATAGGGCGGTA
CCTTGACGGTACCTAACCAGAAAGCCACGGCTAACTACGTGCCAGCAGCCGCGGTAAT
>Bacillus_mycoides_AM747228
CTCAGGATGAACGCTGGCGGCGTGCCTAATACATGCAAGTCGAGCGAATGGATTAAGAGCTTGCTCTTATGAAGTTAGCG
GCGGACGGGTGAGTAACACGTGGGTAACCTACCCATAAGACTGGGATAACTCCGGGAAACCGGGGCTAATACCGGATAAT
ATTTTGAACTGCATAGTTCGAAATTGAAAGGCGGCTTCGGCTGTCACTTATGGATGGACCCGCGTCGCATTAGCTAGTTG
GTGAGGTAACGGCTCACCAAGGCAACGATGCGTAGCCGACCTGAGAGGGTGATCGGCCACACTGGGACTGAGACACGGCC
CAGACTCCTACGGGAGGCAGCAGTAGGGAATCTTCCGCAATGGACGAAAGTCTGACGGAGCAACGCCGCGTGAGTGATGA
AGGCTTTCGGGTCGTAAAACTCTGTTGTTAGGGAAGAACAAGTGCTAGTTGAATAAGCTGGCACCTTGACGGTACCTAAC
CAGAAAGCCACGGCTAACTACGTGCCAGCAGCCGCGGTAAT
>Bacillus_nealsonii_JN644556
TCCAGAGTTTGATCATGGCTCAGGACGAACGCTGGCGGCGTGCCTAATACATGCAAGTCGAGCGGACTTAAAAAGCTTGC
TTTTTAAGTTAGCGGCGGACGGGTGAGTAACACGTGGGCAACCTGCCTGTAAGACTGGGATAACTTCGGGAAACCGGAGC
TAATACCGGATAATCCTTTTCTACTCATGTAGAAAAGCTGAAAGACGGTTTACGCTGTCACTTACAGATGGGCCCGCGGC
GCATTAGCTAGTTGGTGAGGTAACGGCTCACCAAGGCGACGATGCGTAGCCGACCTGAGAGGGTGATCGGCCACACTGGG
ACTGAGACACGGCCCAGACTCCTACGGGAGGCAGCAGTAGGGAATCTTCCGCAATGGACGAAAGTCTGACGGAGCAACGC
CGCGTGAGTGATGAAGGTTTTCGGATCGTAAAACTCTGTTGTTAGGGAAGAACAAGTACGAGAGTAACTGCTCGTACCTT
GACGGTACCTAACCAGAAAGCCACGGCTAACTACGTGCCAGCAGCCGCGGTAAT
>Bacillus_niacini_EU221359
ATCCAGAGTTTGATCATGGCTCAGGTGAAGTCGTAACAAGGTAACCGATCCAGAGTTTGATCATGGCTCAGGACGAACGC
TGGCGGCGTGCCTAATACATGCAAGTCGAGCGAATCATGAGGTGCTTGCACCTCTTGGTTAGCGGCGGACGGGTGAGTAA
CACGTGGGCAACCTGCCTGTAAGACTGGGATAACTTCGGGAAACCGGAGCTAATACCGGATAATCCTTTTCCTCTCATGA
GGAAAAGCTGAAAGTCGGTTTCGGCTGACACTTACAGATGGGCCCGCGGCGCATTAGCTAGTTGGTGAGGTAACGGCTCA
CCAAGGCGACGATGCGTAGCCGACCTGAGAGGGTGATCGGCCACACTGGGACTGAGACACGGCCCAGACTCCTACGGGAG
GCAGCAGTAGGGAATCTTCCGCAATGGACGAAAGTCTGACGGAGCAACGCCGCGTGAGCGATGAAGGCCTTCGGGTCGTA
AAGCTCTGTTGTTAGGGAAGAACAAGTACCGGAGTAACTGCCGGTACCTTGACGGTACCTAACCAGAAAGCCACGGCTAA
CTACGTGCCAGCAGCCGCGGTAAT
>Bacillus_polyfermenticus_DQ659145
GAGAGTTTGATCCTGGCTCAGGACGAACGCTGGCGGCGTGCCTAATACATGCAAGTCGAGCGGACAGATGGGAGCTTGCT
CCCTGATGTTAGCGGCGGACGGGTGAGTAACACGTGGGTAACCTGCCTGTAAGACTGGGATAACTCCGGGAAACCGGGGC
TAATACCGGATGGTTGTCTGAACCGCATGGTTCAGACATAAAAGGTGGCTTCGGCTACCACTTACAGATGGACCCGCGGC
GCATTAGCTAGTTGGTGAGGTAACGGCTCACCAAGGCGACGATGCGTAGCCGACCTGAGAGGGTGATCGGCCACACTGGG
ACTGAGACACGGCCCAGACTCCTACGGGAGGCAGCAGTAGGGAATCTTCCGCAATGGACGAAAGTCTGACGGAGCAACGC
CGCGTGAGTGATGAAGGTTTTCGGATCGTAAAGCTCTGTTGTTAGGGAAGAACAAGTGCCGTTCAAATAGGGCGGCACCT
TGACGGTACCTAACCAGAAAGCCACGGCTAACTACGTGCCAGCAGCCGCGGTAAT
>Bacillus_pseudofirmus_AB029256
TTTGATCCTGGCTCAGGACGAACGCTGGCGGCGTGCCTAATACATGCAAGTCGAGCGGACTGATGGGAGCTTGCTCCCTG
ATGTTAGCGGCGGACGGGTGAGTAACACGTGGGCAACCTGCCTGTAAGACTGGGATAACTCCGGGAAACCGGGGCTAATA
CCGGATAACCCGTTCCACCTCATGGTGGAGCGGTAAAAGATGGCCTCTGGCTATCACTTACAGATGGGCCCGCGGCGCAT
TAGCTAGTTGGTAAGGTAACGGCTTACCAAGGCGACGATGCGTAGCCGACCTGAGAGGGTGATCGGCCACACTGGGACTG
AGACACGGCCCAGACTCCTACGGGAGGCAGCAGTAGGGAATCTTCCGCAATGGACGAAAGTCTGACGGAGCAACGCCGCG
TGAGTGATGAAGGTTTTCGGATCGTAAAGCTCTGTTGTTAGGGAAGAACAAGTGCCGTTTGAATAAGGCGGCACCTTGAC
GGTACCTAACCAGAAAGCCACGGCTAACTACGTGCCAGCAGCCGCGGTAAT
>Bacillus_pumilus_EU350371.1
TCTGAGTTTGATCCTGGCTCAGGACGAACGCTGGCGGCGTGCCTAATACATGCAAGTCGAGCGGACAGAAGGGAGCTTGC
TCCCGGATGTTAGCGGCGGACGGGTGAGTAACACGTGGGTAACCTGCCTGTAAGACTGGGATAACTCCGGGAAACCGGAG
CTAATACCGGATAGTTCCTTGAACCGCATGGTTCAAGGATGAAAGACGGTTTCGGCTGTCACTTACAGATGGACCCGCGG
CGCATTAGCTAGTTGGTGGGGTAATGGCTCACCAAGGCAACGATGCGTAGCCGACCTGAGAGGGTGATCGGCCACACTGG
GACTGAGACACGGCCCAGACTCCTACGGGAGGCAGCAGTAGGGAATCTTCCGCAATGGACGAAAGTCTGACGGAGCAACG
CCGCGTGAGTGATGAAGGTTTTCGGATCGTAAAGCTCTGTTGTTAGGGAAGAACAAGTGCCAGAGGAATATGCTGGCACC
TTGACGGTACCTAACCAGAAAGCCACGGCTAACTACGTGCCAGCAGCCGCGGTAAT
>Bacillus_schlegelii_AB042060
ATCCTGGCTCAGGACGAACGCTGGCGGCGCGCCTAATACATGCAAGTCGAGCGGGGAGGCGGGCGGAAGCCTTCGGGNGG
AAGCCCGTCTCTTAGCGGCGGACGGGTGAGGAACACGTAGGCAACCTGTCCTAAAGACCGGGATAACACCGGGAAACCGG
TGCTAATACCGGATAGATTGTCCTGGCGCATGCTGGGGCAAGGAAAGGGGCGACCCGCTTTAGGAGGGGCCTGCGGCGCA
TTAGCTGGTTGGTGGGGTAACGGCCTACCAAGGCGATGATGCGTAGCCGGCCTGAGAGGGTGACCGGCCACACTGGGACT
GAGACACGGCCCAGACTCCTACGGGAGGCAGCAGTAGGGAATCTTCCGCAATGGGCGGAAGCCTGACGGAGCGACGCCGC
GTGGGGGAGGAAGGCCTTCGGGTTGTAAACCCCTGTTGTCGGGGAAGAAGGGCCGCGGAGGCGGCATTGACGGTACCCGA
CGAGGAAGCCCCGGCTAACTACGTGCCAGCAGCCGCGGTAAT
>Bacillus_senegalensis_AF519468
TAGATTTTGATCCTGGCTCAGGACGAACGCTGGCGGCGTGCCTAATACATGCAAGTCGAGCGAATCTTTGGGAGCTTGCT
CCCTATGGTNAGCGGCGGACGGGTGAGTAACACGTGGGCAACCTGCCTGTAAGACTGGGATAACACCGGGAAACCGGTGC
TAATACCGGATAATCCATTTCCTCTCATGAGGAAATGCTGAAAGACGGTTTCGGCTGTCACTTACAGATGGGCCCGCGGC
GCATTAGCTAGTTGGTGAGGTAACGGCTCACCAAGGCGACGATGCGTAGCCGACCTGAGAGGGTGATCGGCCACACTGGG
ACTGAGACACGGCCCAGACTCCTACGGGAGGCAGCAGTAGGGAATCTTCCACAATGGACGAAAGTCTGATGGAGCAACGC
CGCGTGAGCGATGAAGGCCTTCGGGTCGTAAAGCTCTGTTGTTAGGGAAGAACAAGTACCGGAGTAACTGCCGGTACCTT
GACGGTACCTAACCAGAAAGCCACGGCTAACTACGTGCCAGCAGCCGCGGTAAT
>Bacillus_simplex_HQ323426
AGAGTTTGATCCTGGCTCAGGACGAACGCTGGCGGCGTGCCTAATACATGCAAGTCGAGCGAATCGATGGGAGCTTGCTC
CCTGAGATTAGCGGCGGACGGGTGAGTAACACGTGGGCAACCTGCCTATAAGACTGGGATAACTTCGGGAAACCGGAGCT
AATACCGGATACGTTCTTTTCTCGCATGAGAGAAGATGGAAAGACGGTTTCGGCTGTCACTTATAGATGGGCCCGCGGCG
CATTAGCTAGTTGGTGAGGTAATGGCTCACCAAGGCGACGATGCGTAGCCGACCTGAGAGGGTGATCGGCCACACTGGGA
CTGAGACACGGCCCAGACTCCTACGGGAGGCAGCAGTAGGGAATCTTCCGCAATGGACGAAAGTTCTGACCGGGAGGCAA
CGCCGCGTGAAACGAAGAAGGCCTTCGGGTCGTAAAGTTCTGTTGTTAGGGGAAGAACAAAGTACCCAGAGTAAACTGCT
GGTACCTTTGACGGTACCTAACCCAGAAAGCCACGGCTAACTACGTGCCAGCAGCCGCGGTAAT
>Bacillus_siralis_AF071856
CTGGCGGCGTGCCTAATACATGCAAGTCGAGCGCTTGCACAAGAAAGCTTGCTTTCTTGTTGCTTGAGCGGCGGACGGGT
GAGTAACACGTGGGCAACCTGCCTATAAGACTGGGATAACTTCGGGAAACCGGAGCTAATACCGGATAATGCTTTTGAAC
ACATGTTCGAAAGCGGAAAGATGGTTTCGGCTATCACTTATAGATGGGCCCGCGGCGCATTAGCTAGTTGGTGAGGTAAC
GGCTCACCAAGGCGACGATGCGTAGCCGACCTGAGAGGGTGATCGGCCACACTGGGACTGAGACACGGCCCAGACTCCTA
CGGGAGGCAGCAGTAGGGAATCTTCCGCAATGGACGAAAGTCTGACGGAGCAACGCCGCGTGAGTGATGAAGGTTTTCGG
ATCGTAAAACTCTGTTGTTAGGGAAGAACAAGTACCGGAGTAACTGCCGGTACCTTGACGGTACCTAACCAGAAAGCCAC
GGCTAACTACGTGCCAGCAGCCGCGGTAAT
>Bacillus_sonorensis_EF433411.1
TCAGGACGAACGCTGGCGGCGTGCCTAATACATGCAAGTCGAGCGGACCGACGGGAGCTTGCTCCCTTAGGTCAGCGGCG
GACGGGTGAGTAACACGTGGGTAACCTGCCTGTAAGACTGGGATAACTCCGGGAAACCGGGGCTAATACCGGATGCTTGA
TTGAACCGCATGGTTCAATCATAAAAGGCGGCTTCGGCTGCCGTTTACAGATGGACCCGCGGCGCATTAGCTAGTTGGTG
AGGTAACGGCTCACCAAGGCGACGATGCGTAGCCGACCTGAGAGGGTGATCGGCCACACTGGGACTGAGACACGGCCCAG
ACTCCTACGGGAGGCAGCAGTAGGGAATCTTCCGCAATGGACGAAAGTCTGACGGAGCAACGCCGCGTGAGTGATGAAGG
TTTTCGGATCGTAAAGCTCTGTTGTTAGGGAAGAACAAGTACCGTTCGAATAGGGCGGTACCTTGACGGTACCTAACCAG
AAAGCCACGGCTAACTACGTGCCAGCAGCCGCGGTAAT
>Bacillus_subtilis_DQ993674.1
TTTATCGGAGAGTTTGATCCTGGCTCAGGACGAACGCTGGCGGCGTGCCTAATACATGCAAGTCGAGCGGACAGATGGGA
GCTTGCTCCCTGATGTTAGCGGCGGACGGGTGAGTAACACGTGGGTAACCTGCCTGTAAGACTGGGATAACTCCGGGAAA
CCGGGGCTAATACCGGATGGTTAGTTTGAACCGCATGGTTCAAACATAAAAGGTGGCTTCGGCTACCACTTACAGATGGA
CCCGCGGCGCATTAGCTAGTTGGTGAGGTAACGGCTCACCAAGGCAACGATGCGTAGCCGACCTGAGAGGGTGATCGGCC
ACACTGGGACTGAGACACGGCCCAGACTCCTACGGGAGGCAGCAGTAGGGAATCTTCCGCAATGGACGAAAGTCTGACGG
AGCAACGCCGCGTGAGTGATGAAGGTTTTCGGATCGTAAAGCTCTGTTGTTAGGGAAGAACAAGTACCGTTCGAATAGGG
CGGTACCTTGACGGTACCTAACCAGAAAGCCACGGCTAACTACGTGCCAGCAGCCGCGGTAAT
>Bacillus_thermoamylovorans_HQ851061
AGAGTTTGATCCTGGCTCAGGACGAACGCTGGCGGCGTGCCTAATACATGCAAGTCGAGCGAACCAATAAGAAGCTTGCT
TTTTGTTGGTTAACGGCGGACGGGTGAGTAACACGTGGGTAACCTGCCTGTAAGACCGGGATAACTCCGGGAAACCGGTG
CTAATACCGGATAGATTATCTTTCCGCCTGGAGAGATAAGGAAAGATGGCTTTTGCCATCACTTACAGATGGGCCCGCGG
CGCATTAGCTAGTTGGTGAGGTAATGGCTCACCAAGGCGACGATGCGTAGCCGACCTGAGAGGGTGATCGGCCACACTGG
GACTGAGACACGGCCCAGACTCCTACGGGAGGCAGCAGTAGGGAATCTTCCGCAATGGACGAAAGTCTGACGGAGCAACG
CCGCGTGAGCGAAGAAGGTCTTCGGATCGTAAAGCTCTGTTGTTAGGGAAGAACAAGTATCGGAGGAAATGCCGGTACCT
TGACGGTACCTGACGAGAAAGCCACGGCTAACTACGTGCCAGCAGCCGCGGTAAT
>Bacillus_thuringiensis_AM292029
TTTGAAAACTGAACGAAACAAATAACGTGAAACGTCAATTTTTATTTTATGATGCTAGACAAACTAACTTTATTGGAGAG
TTTGATCCTGGCTCAGGATGAACGCTGGCGGCGTGCCTAATACATGCAAGTCGAGCGAATGGATTAAGAGCTTGCTCTTA
TGAAGTTAGCGGCGGACGGGTGAGTAACACGTGGGTAACCTGCCCATAAGACTGGGATAACTCCGGGAAACCGGGGCTAA
TACCGGATAACATTTTGAACCGCATGGTTCGAAATTGAAAGGCGGCTTCGGCTGTCACTTATGGATGGACCCGCGTCGCA
TTAGCTAGTTGGTGAGGTAACGGCTCACCAAGGCAACGATGCGTAGCCGACCTGAGAGGGTGATCGGCCACACTGGGACT
GAGACACGGCCCAGACTCCTACGGGAGGCAGCAGTAGGGAATCTTCCGCAATGGACGAAAGTCTGACGGAGCAACGCCGC
GTGAGTGATGAAGGCTTTCGGGTCGTAAAACTCTGTTGTTAGGGAAGAACAAGTGCTAGTTGAATAAGCTGGCACCTTGA
CGGTACCTAACCAGAAAGCCACGGCTAACTACGTGCCAGCAGCCGCGGTAAT
>Bacillus_timonensis_JF824810.1
GATGAACGCYGGCGGCGTGCCTAATACATGCAAGTCGAGCGAACCTGAGGGAGCTTGCTCCCAAAGGTTAGCGGCGGACG
GGTGAGTAACACGTGGGCAACCTGCCTGTAAGACTGGGATAACTTCGGGAAACCGGAGCTAATACCGGATAATATAAGAG
ACCACATGGTCTCCTATTAAAAGATGGCTTTTCGCTATCACTTACAGATGGGCCCGCGGCGCATTAGCTAGTTGGTGAGG
TAACGGCTCACCAAGGCRACGATGCGTAGCCGACCTGAGAGGGTGATCGGCCACACTGGGACTGAGACACGGCCCAGACT
CCTACGGGAGGCAGCAGTAGGGAATCTTCCGCAATGGACGAAAGTCTGACGGAGCAACGCCGCGTGAGCGAAGAAGGTCT
TCGGATCGTAAAGCTCTGTTGTTAGGGAAGAACAAGTATCGTTCGAATAGGGCGGTACCTTGACGGTACCTAACCAGAAA
GCCACGGCTAACTACGTGCCAGCAGCCGCGGTAAT
>Bacillus_vallismortis_AB021198
TTGATCCTGGCTCAGGACGAACGCTGGCGGCGTGCCTAATACATGCAAGTCGAGCGGACAGATGGGAGCTTGCTCCCTGA
TGTTAGCGGCGGACGGGTGAGTAACACGTGGGTAACCTGCCTGTAAGACTGGGATAACTCCGGGAAACCGGGGCTAATAC
CGGATGCTTGTTTGAACCGCATGGTTCAAACATAAAAGGTGGCTTCGGCTACCACTTACAGATGGACCCGCGGCGCATTA
GCTAGTTGGTGAGGTAATGGCTCACCAAGGCAACGATGCGTAGCCGACCTGAGAGGGTGATCGGCCACACTGGGACTGAG
ACACGGCCCAGACTCCTACGGGAGGCAGCAGTAGGGAATCTTCCGCAATGGACGAAAGTCTGACGGAGCAACGCCGCGTG
AGTGATGAAGGTTTTCGGATCGTAAAGCTCTGTTGTTAGGGAAGAACAAGTGCCGTTCAAATAGGGCGGCACCTTGACGG
TACCTAACCAGAAAGCCACGGCTAACTACGTGCCAGCAGCCGCGGTAAT
>Bacteroides_caccae_AB510697
TGGCTCAGGATGAACGCTAGCTACAGGCTTAACACATGCAAGTCGAGGGGCATCAGTTTGGTTTGCTTGCAAACCAAAGC
TGGCGACCGGCGCACGGGTGAGTAACACGTATCCAACCTACCTCATACTCGGGGATAGCCTTTCGAAAGAAAGATTAATA
TCCGATAGCATATATTTCCCGCATGGGTTTTATATTAAAGAAATTCGGTATGAGATGGGGATGCGTTCCATTAGTTTGTT
GGGGGGGTAACGGCCCACCAAGACTACGATGGATAGGGGTTCTGAGAGGAAGGTCCCCCACATTGGAACTGAGACACGGT
CCAAACTCCTACGGGAGGCAGCAGTGAGGAATATTGGTCAATGGACGCGAGTCTGAACCAGCCAAGTAGCGTGAAGGATG
ACTGCCCTATGGGTTGTAAACTTCTTTTATATGGGAATAAAGTGGTCCACGTGTGGACTTTTGTATGTACCATATGAATA
AGGATCGGCTAACTCCGTGCCAGCAGCCGCGGTAAT
>Bacteroides_cellulosilyticus_AB510698
TCGAGGGGCAGCATGACCTAGCAATAGGTTGATGGCGACCGGCGCACGGGTGAGTAACACGTATCCAACCTACCGGTTAT
TCTGGGATAGCCTTTCGAAAGAAAGATTAATACCGGATAGTATAACGAGAAGGCATCTTTTTGTTATTAAAGAATTTCGA
TAACCGATGGGGATGCGTTCCATTAGTTTGTTGGCGGGGTAACGGCCCACCAAGACATCGATGGATAGGGGTTCTGAGAG
GAAGGTCCCCCACATTGGAACTGAGACACGGTCCAAACTCCTACGGGAGGCAGCAGTGAGGAATATTGGTCAATGGACGA
GAGTCTGAACCAGCCAAGTAGCGTGAAGGATGACTGCCCTATGGGTTGTAAACTTCTTTTATATGGGAATAAAGTGAGCC
ACGTGTGGCTTTTTGTATGTACCATACGAATAAGGATCGGCTAACTCCGTGCCAGCAGCCGCGGTAAT
>Bacteroides_clarus_AB547638
TTACAATGAAGAGTTTGATCCTGGCTCAGGATGAACGCTAGCTACAGGCTTAACACATGCAAGTCGAGGGGCAGCGGGGT
TGAAGCTTGCTTCAACCGCCGGCGACCGGCGCACGGGTGAGTAACACGTATCCAACCTGCCGATAACTCCGGGATAGCCT
TTCGAAAGAAAGATTAATACCGGATGGCATAGTTTTCCCGCATGGAATAACTATTAAAGAATTTCGGTTATCGATGGGGA
TGCGTTCCATTAGGCAGTTGGCGGGGTAACGGCCCACCAAACCGACGATGGATAGGGGTTCTGAGAGGAAGGTCCCCCAC
ATTGGAACTGAGACACGGTCCAAACTCCTACGGGAGGCAGCAGTGAGGAATATTGGTCAATGGACGAGAGTCTGAACCAG
CCAAGTAGCGTGAAGGATGACTGCCCTATGGGTTGTAAACTTCTTTTATACGGGAATAAAGTTAGCCACGTGTGGTTTTT
TGCATGTACCGTATGAATAAGGATCGGCTAACTCCGTGCCAGCAGCCGCGGTAAT
>Bacteroides_coagulans_AB547639
GGCTCAGGACGAACGCTGGCGGCGTGCTTAACACATGCAAGTCGAACGATGAAGAAAAGAATCGAAGCTTCGGCAGAAAT
TCATTTCGGATTAGTGGCAGACGGGTGAGTAACGCGTGAGCAACCTACCTCTTACAAAGGGATAGCCTCGGGAAACCGGG
ATTAATACCATATAACATTGCGACGAAGCATTTCGATGCAATCAAAGCTACGGCGGTAAGAGATGGGCTCGCGTCCCATT
AACCAGATGGTGAGGTAACGGCTCACCATAGTAACGATGGGTAACCGGCCTGAGAGGGTGAACGGTCACACTGGAACTGA
GACACGGTCCAGACTCCTACGGGAGGCAGCAGTGGGGAATATTGCACAATGGAGGGAACTCTGATGCAGCGACGCCGCGT
GAGTGATGAAGGAATTCGTTTCGTAAAACTCTGTTCTATGGGAAGAAAAGGACTGTACCATAGGAGAAAGCTCCGGCTAA
ATACGTGCCAGCAGCCGCGGTAAT
>Bacteroides_coprocola_AB200223
GAGAGTTTGATCCTGGCTCAGGATGAACGCTAGCTACAGGCTTAACACATGCAAGTCGAGGGGCAGCATGAACTTAGCTT
GCTAAGTTTGATGGCGACCGGCGCACGGGTGAGTAACACGTATCCAACCTTCCGTTTACTCAGGGATAGCCTTTCGAAAG
AAAGATTAATACCTGATAGTATGGTGAGATTGCATGATAGCACCATTAAAGATTTATTGGTAAACGATGGGGATGCGTTC
CATTAGGTAGTAGGCGGGGTAACGGCCCACCTAGCCGACGATGGATAGGGGTTCTGAGAGGAAGGTCCCCCACATTGGAA
CTGAGACACGGTCCAAACTCCTACGGGAGGCAGCAGTGAGGAATATTGGTCAATGGGCGAGAGCCTGAACCAGCCAAGTA
GCGTGAAGGATGAAGGTCCTACGGATTGTAAACTTCTTTTATACGGGAATAAAGTATCCTACGTGTAGGATTTTGTATGT
ACCGTATGAATAAGCATCGGCTAACTCCGTGCCAGCAGCCGCGGTAAT
>Bacteroides_coprophilus_AB064919
AGAGTTTGATCCTGGCTCAGGATGAACGCTAGCTACAGGCTTAACACATGCAAGTCGAGGGGCAGCGGGATTGAAGCTTG
CTTCAATTGCCGGCGACCGGCGCACGGGTGAGTAACGCGTATCCAACCTTCCGCTTACTCGGGGATAGCCTTTCGAAAGA
AAGATTAATACCCGATGGTATCTTAAGCACGCATGAGATTAAGATTAAAGATTTATCGGTAAGCGATGGGGATGCGTTCC
ATTAGGCAGTTGGCGGGGTAACGGCCCACCAAACCTACGATGGATAGGGGTTCTGAGAGGAAGGTCCCCCACATTGGAAC
TGAGACACGGTCCAAACTCCTACGGGAGGCAGCAGTGAGGAATATTGGTCAATGGGCGAGAGCCTGAACCAGCCAAGTAG
CGTGAAGGATGACGGCCCTACGGGTTGTAAACTTCTTTTGTGCGGGAATAAAGGAACCTACGTGTAGGTTTTTGCATGTA
CCGTAACGAATAAGCATCGGCTAACTCCGTGCCAGCAGCCGCGGTAAT
>Bacteroides_dorei_AB242142
TAGAGTTTGATCCTGGCTCAGGATGAACGCTAGCTACAGGCTTAACACATGCAAGTCGAGGGGCAGCATGGTCTTAGCTT
GCTAAGGCTGATGGCGACCGGCGCACGGGTGAGTAACACGTATCCAACCTGCCGTCTACTCTTGGCCAGCCTTCTGAAAG
GAAGATTAATCCAGGATGGGATCATGAGTTCACATGTCCGCATGATTAGAGGTATTTTCCGGTAGACGATGGGGATGCGT
TCCATTAGATAGTAGGCGGGGTAACGGCCCACCTAGTCAACGATGGATAGGGGTTCTGAGAGGAAGGTCCCCCACATTGG
AACTGAGACACGGTACAAACTCCTACGGGAGGCAGCAGTGAGGAATATTGGTCAATGGGCGATGGCCTGAACCAGCCAAG
TAGCGTGAAGGATGACTGCCCTATGGGTTGTAAACTTCTTTTATAAAGGAATAAAGTCGGGTATGCATACCCGTTTGCAT
GTACTTTATGAATAAGGATCGGCTAACTCCGTGCCAGCAGCCGCGGTAAT
>Bacteroides_eggerthii_AB510700
TNTTACAATGAAGAGTTTGATCCTGGCTCAGGATNAACGCTAGCTACAGGCTTAACACATGCAAGTCGAGGGGCAGCATG
ATTGAAGCTTGCTTCAATCGATGGCGACCGGCGCACGGGTGAGTAACACGTATCCAACCTGCCGATAACTCGGGGATAGC
CTTTCGAAAGAAAGATTAATACCCGATAGTATAGTTTTTCCGCATGGTTTCACTATTAAAGAATTTCGGTTATCGATGGG
GATGCGTTCCATTAGATAGTTGGCGGGGTAACGGCCCACCAAGTCAACGATGGATAGGGGTTCTGAGAGGAAGGTCCCCC
ACATTGGAACTGAGACACGGTCCAAACTCCTACGGGAGGCAGCAGTGAGGAATATTGGTCAATGGACGAGAGTCTGAACC
AGCCAAGTAGCGTGAAGGATGACTGCCCTATGGGTTGTAAACTTCTTTTATACGGGAATAAAGTGGAGTATGCATACTNC
TTTGTATGTACCGTATGAATAAGGATCGGCTAACTCCGTGCCAGCAGCCGCGGTNAT
>Bacteroides_faecis_AB547640
TGAACGCTAGCTACAGGCTTAACACATGCAAGTCGAGGGGCATCATGCTTATAGCAATATAAGTGATGGCGACCGGCGCA
CGGGTGAGTAACACGTATCCAACCTGCCGATAACTCGGGGATAGCCTTTCGAAAGAAAGATTAATACCCGATGGCATAAT
AGAACCGCATGGTTTGATTATTAAAGAATTTCGGTTATCGATGGGGATGCGTTCCATTAGGCAGTTGGTGGGGTAACGGC
CCACCAAACCTTCGATGGATAGGGGTTCTGAGAGGAAGGTCCCCCACATTGGAACTGAGACACGGTCCAAACTCCTACGG
GAGGCAGCAGTGAGGAATATTGGTCAATGGACGAGAGTCTGAACCAGCCAAGTAGCGTGAAGGATGACTGCCCTATGGGT
TGTAAACTTCTTTTATATGGGAATAAAGTGGTCCACGTGTGGATTTTTGTATGTACCATATGAATAAGGATCGGCTAACT
CCGTGCCAGCAGCCGCGGTAAT
>Bacteroides_finegoldii_EU722740
AGAGTTTGATCCTGGCTCAGGATGAACGCTAGCTACAGGCTTAACACATGCAAGTCGAGGGGCAGCATTTTAGTTTGCTT
GCAAACTAAAGATGGCGACCGGCGCACGGGTGAGTAACACGTATCCAACCTGCCGATAACTCAGGGATAGCCTTTCGAAA
GAAAGATTAATACCGGATGGCATAGGATTGTCGCATGATGATCCTATTAAAGAATTTCGGTTATCGATGGGGATGCGTTC
CATTAGGCAGTTGGTGAGGTAACGGCTCACCAAACCTTCGATGGATAGGGGTTCTGAGAGGAAGGTCCCCCACATTGGAA
CTGAGACACGGTCCAAACTCCTACGGGAGGCAGCAGTGAGGAATATTGGTCAATGGACGGGAGTCTGAACCAGCCAAGTA
GCGTGAAGGATGACTGCCCTATGGGTTGTAAACTTCTTTTATACGGGAATAAAGTGATCCACGTGTGGATTTTTGTATGT
ACCGTATGAATAAGGATCGGCTAACTCCGTGCCAGCAGCCGCGGTAAT
>Bacteroides_fluxus_AB547642
TTACAATGAAGAGTTTGATCCTGGCTCAGGATGAACGCTAGCTACAGGCTTAACACATGCAAGTCGAGGGGCAGCATTTT
TATAGCAATATAAAAGATGGCGACCGGCGCACGGGTGAGTAACACGTATCCAACCTGCCGATAACTCGGGGATAACCCTT
CGAAAGAAGGCCTAATACCCGATGGCATATCCCTTCCGCCTGGTTGGGATATTAAAGAACTTCGGTTATCGATGGGGATG
CGTTCCATTAGCTTGTTGGCGGGGTAACGGCCCACCAAGGCTTCGATGGATAGGGGTTCTGAGAGGAAGGTCCCCCACAT
TGGAACTGAGACACGGTCCAAACTCCTACGGGAGGCAGCAGTGAGGAATATTGGTCAATGGACGAGAGTCTGAACCAGCC
AAGTAGCGTGAAGGATGAAGGTCCTATGGATTGTAAACTTCTTTTATACGGGAATAAAGTGCAGTATGCATACTGTTTTG
TATGTACCGTATGAATAAGGATCGGCTAACTCCGTGCCAGCAGCCGCGGTAAT
>Bacteroides_fragilis_BNRRGDA
TTCCGGTAAAGGATGGGGATGCGTTCCATTAGGTTGTTGGTGAGGTAACGGCCCACCAAGCCTTCGATGGATAGGGGTTC
TGAGAGGAAGGTCCCCCACATTGGAACTGAGACACGGTCCAAACTCCTACGGGAGGCAGCAGTGAGGAATATTGGTCAAT
GGGCGCGAGCCTGAACCAGCCAAGTAGCGTGAAGGATGACTGCCCTATGGGTTGTAAACTTCTTTTATATTAGAATAAAG
TGCAGTATGTATACTGTTTTGTATGTATAATATGAATAAGGATCGGCTAACTCCGTGCCAGCAGCCGCGGTAAT
>Bacteroides_graminisolvens_AB547643
GATGAACGCTAGCTACAGGCTTAACACATGCAAGTCGAGGGGCAGCATTGGGGTAGCAATACTTCAGATGGCGACCGGCG
CACGGGTGAGTAACACGTATCCAACCTGCCGCTTACTCGGGGATAGCCTTTCGAAAGAAAGATTAATACCCGATGGTATA
AAGAGTTCGCATGTTCTCTTTATTAAAGAATTTCGGTAAGCGATGGGGATGCGTTCCATTAGATTGTTGGCGGGGTAACG
GCCCACCAAGTCTACGATGGATAGGGGTTCTGAGAGGAAGGTCCCCCACATTGGAACTGAGACACGGTCCAAACTCCTAC
GGGAGGCAGCAGTGAGGAATATTGGTCAATGGACGCGAGTCTGAACCAGCCAAGTAGCGTGAAGGATGACTGCCCTATGG
GTTGTAAACTTCTTTTATAAGGGAATAAAGTGAGGGACGTGTCCCTTTTTGTATGTACCTTATGAATAAGGATCGGCTAA
CTCCGTGCCAGCAGCCGCGGTAAT
>Bacteroides_intestinalis_AB214328
AGAGTTTGATCCTGGCTCAGGATGAACGCTAGCTACAGGCTTAACACATGCAAGTCGAGGGGCAGCATGACCTAGCAATA
GGTTGATGGCGACCGGCGCACGGGTGAGTAACACGTATCCAACCTGCCGATTATTCCGGGATAGCCTTTCGAAAGAAAGA
TTAATACTGGATAGCATAACGAGAAGGCATCTTCTTGTTATTAAAGAATTTCGATAATCGATGGGGATGCGTTCCATTAG
TTTGTTGGCGGGGTAACGGCCCACCAAGACATCGATGGATAGGGGTTCTGAGAGGAAGGTCCCCCACATTGGAACTGAGA
CACGGTCCAAACTCCTACGGGAGGCAGCAGTGAGGAATATTGGTCAATGGACGAGAGTCTGAACCAGCCAAGTAGCGTGA
AGGATGACTGCCCTATGGGTTGTAAACTTCTTTTATATGGGAATAAAGTGAGCCACGTGTGGCTTTTTGTATGTACCATA
CGAATAAGGATCGGCTAACTCCGTGCCAGCAGCCGCGGTAAT
>Bacteroides_massiliensis_AY126616
GATGAACGCTAGCTACAGGCTTAACACATGCAAGTCGAGGGGCAGCATGGTCTTAGCTTGCTAAGGCCGATGGCGACCGG
CGCACGGGTGAGTAACGCGTATCCAACCTGCCTTACACTCTTGGACAGCCTTCTGAAAGGGAGATTAATACAAGATGTTA
TCATGAGTAAGCATTTTCGCATGATTAAAGGTTTACCGGTGTAAGATGGGGATGCGTTCCATTAGATAGTAGGCGGGGTA
ACGGCCCACCTAGTCTTNGATGGATAGGGGTTCTGAGAGGAAGGTCCCCCACATTGGAACTGAGACACGGTCCAAACTCC
TACGGGAGGCAGCAGTGAGGAATATTGGTCAATGGACGAGAGTCTGAACCAGCCAAGTAGCGTGAAGGATGAAGGTTCTA
TGGATTGTAAACTTCTTTTATACGGGAATAAACGAATCCACGTGTGGATTTTTGCATGTACCGTATGAATAAGGATCGGC
TAACTCCGTGCCAGCAGCCGCGGTAAT
>Bacteroides_nordii_EU887841
TCTAGAGTTTGATCCTGGCTCAGGATGAACGCTAGCGATAGGCTTAACACATGCAAGTCGAGGGGCAGCATGGATCTAGC
AATATGATTGCTGGCGACCGGCGCACGGGTGAGTAACACGTATCCAACCTGCCGATAACTCGGGGATAGCCTTTCGAAAG
AAAGATTAATACCCGATGGTATAATCAGACCGCATGGTTTGATTATTAAAGAATTTCGGTTATCGATGGGGATGCGTTCC
ATTAGGCAGTTGGTGAGGTAACGGCTCACCAAACCTACGATGGATAGGGGTTCTGAGAGGAAGGTCCCCCACACTGGAAC
TGAGACACGGTCCAGACTCCTACGGGAGGCAGCAGTGAGGAATATTGGTCAATGGGCGTGAGCCTGAACCAGCCAAATCG
CGTGAAGGATGACGGCCCTATGGGTTGTAAACTTCTTTTACAGGGGAATAAAGTGCTCCACGTGTGGAGTTTTGTATGTA
CCTTGTGAATAAGCATCGGCTAACTCCGTGCCAGCAGCCGCGGTAAT
>Bacteroides_oleiciplenus_AB547644
TTACAATGAAGAGTTTGATCCTGGCTCAGGATGAACGCTAGCTACAGGCTTAACACATGCAAGTCGAGGGGCATCAGGAT
GTAGCAATACATTGCTGGCGACCGGCGCACGGGTGAGTAACACGTATCCAACCTACCGATTATTCCGGGATAGCCTTTCG
AAAGAAAGATTAATACTGGATAGTATAACGAGAAGGCATCTTTTTGTTATTAAAGAATTTCGATAATCGATGGGGATGCG
TTCCATTAGTTTGTTGGCGGGGTAACGGCCCACCAAGACTTCGATGGATAGGGGTTCTGAGAGGAAGGTCCCCCACATTG
GAACTGAGACACGGTCCAAACTCCTACGGGAGGCAGCAGTGAGGAATATTGGTCAATGGGCGAGAGCCTGAACCAGCCAA
GTAGCGTGAAGGATGACTGCCCTATGGGTTGTAAACTTCTTTTATATGGGAATAAAGTGCAGTATGTATACTGTTTTGTA
TGTACCATATGAATAAGGATCGGCTAACTCCGTGCCAGCAGCCGCGGTAAT
>Bacteroides_ovatus_GU968168
GAGTCTGATCCTGGCTCAGGATGAACGCTAGCTACAGGCTTAACACATGCAAGTCGAGGGGCAGCATTTGTAGTTTTGCT
TGCAAACTGAAGATGGCGACCGAGCGCACGGGTGAGTGACACGTATCCAACCTGCCGATAACTCCGGAATAGCCTTTCGA
AAGAAAGATTAATACCGGATAGCACTACGAATATGCGCATGATATTTTGTATTAAAGAATTTCGGTTATCGATGGGGTAT
GCGTTCCATTAGTTTGTTGGCGGGGTCAACGGCCCACCAAGAACTACGATGGATAGGGGTTCTGAGAGTGAAGGTCCCCC
ACATTGGAACTGAGATCACGGTCTCAAACTGCGGTACGGGAGGCAGCAGTAGAGGGATATTAGGTCGAATGGGCGAGAGC
GCTGAACACAGCCGCAAGTGAGCGTAGAAGGATGATAGGCTATTGATGGAGCTCTGTAGATACTATGCTATGTGTCATAA
TGGAGAATCAATAGTTGTTCCCCACACGTGCTGGCAGATATTTGTAATGTACCCTACTAATAAAGGATAAGCTAACTCCG
TGCCAGCAGCCGCGGTAAT
>Bacteroides_pectinophilus_DQ497993
GTCGAACGAAGCACTTAATGAGATTTCTTCGGATTGATTATTTTGTGACTGAGTGGCGGACGGGTGAGTAACGCGTGGGT
AACCTGCCCCAGACCGGGGGATAACAGTCGGAAACGACTGCTAATACCGCATAAGCGCACAGTGCCGCATGGCACGGTGT
GAAAAACTCCGGTGGTCTGGGATGGACCCGCGTCCGATTAGTTAGTTGGCGGGGTAACGGCCCACCAAGACCGCGATCGG
TAGCCGACCTGAGAGGGTGACCGGCCACATTGGGACTGAGACACGGCCCAGACTCCTACGGGAGGCAGCAGTGGGGAATA
TTGCACAATGGAGGAAACTCTGATGCAGCGACGCCGCGTGAGCGAAGAAGTATTTCGGTATGTAAAGCTCTGTCAGCAGG
GAAGATAATGACGGTACCTGACCAAGAAGCCCCGGCTAACTACGTGCCAGCAGCCGCGGTAAT
>Bacteroides_plebeius_AB200221
GATGAACGCTAGCTACAGGCTTAACACATGCAAGTCGAGGGGCAGCGGGATTGAAGCTTGCTTCAATTGCCGGCGACCGG
CGCACGGGTGAGTAACGCGTATCCAACCTTCCGCTTACTCGGGGATAGCCTTTCGAAAGAAAGATTAATACCCGATGGTA
TGATGAGATTGCATGATAGCATCATTAAAGATTTATTGGTAAGCGATGGGGATGCGTTCCATTAGGTAGTAGGCGGGGTA
ACGGCCCACCTAGCCGACGATGGATAGGGGTTCTGAGAGGAAGGTCCCCCACATTGGAACTGAGACACGGTCCAAACTCC
TACGGGAGGCAGCAGTGAGGAATATTGGTCAATGGACGAGAGTCTGAACCAGCCAAGTAGCGTGAAGGATGAAGGTCCTA
CGGATTGTAAACTTCTTTTATAAGGGAATAAAACCTCCCACGTGTGGGAGCTTGTATGTACCTTATGAATAAGCATCGGC
TAACTCCGTGCCAGCAGCCGCGGTAAT
>Bacteroides_pyogenes_JN713205
GAGTTTGATCCTGGCTCAGGATGAACGCTAGCTACAGGCTTAACACATGCAAGTCGAGGGGCAGCATGAATATTGGCTTG
CCAATATTTGATGGCGACCGGCGCACGGGTGAGTAACACGTATCCAACCTTCCGGTTACTCGGGGATAGGCTTTCGAAAG
AAAGATTAATACCCGATGTTGTGTATCTTTCTCCTGAAAGATACGCCAAAGGATTCCGGTAACCGATGGGGATGCGTTCC
ATTAGGCAGTTGGCGGGGTAACGGCCCACCAAACCTTCGATGGATAGGGGTTCTGAGAGGAAGGTCCCCCACATTGGAAC
TGAGACACGGTCCAAACTCCTACGGGAGGCAGCAGTGAGGAATATTGGTCAATGGACGGAAGTCTGAACCAGCCAAGTAG
CGTGAAGGATGACTGCCCTCTGGGTTGTAAACTTCTTTTATACGGGAATAACATGAGGTACGGGTACCTTATTGCATGTA
CCGTTATGAATAAGCATCGGCTAACTCCGTGCCAGCAGCCGCGGTAAT
>Bacteroides_salyersiae_AB510707
TTACAATGAAGAGTTTGATCCTGGCTCAGGATGAACGCTAGCTACAGGCTTAACACATGCAAGTCGAGGGGCATCAGGGT
GTAGCAATACACCGCTGGCGACCGGCGCACGGGTGAGTAACACGTATCCAACCTGCCCTTTACTCGGGGATAGCCTTTCG
AAAGAAAGATTAATACCCGATGGTATAACATGACCTCCTGGTTTTGTTATTAAAGAATTTCGGTAGAGGATGGGGATGCG
TTCCATTAGGCAGTTGGCGGGGTAACGGCCCACCAAACCTTCGATGGATAGGGGTTCTGAGAGGAAGGTCCCCCACATTG
GAACTGAGACACGGTCCAAACTCCTACGGGAGGCAGCAGTGAGGAATATTGGTCAATGGGCGAGAGCCTGAACCAGCCAA
GTAGCGTGAAGGATGACCGCCCTATGGGTTGTAAACTTCTTTTATATGGGAATAAAGTCTGCCACGTGTGGCATTTTGTA
TGTACCATATGAATAAGGATCGGCTAACTCCGTGCCAGCAGCCGCGGTAAT
>Bacteroides_stercoris_AB510708
GATGAACGCTAGCTACAGGCTTAACACATGCAAGTCGAGGGGCAGCATCATCAAAGCTTGCTTTGATGGATGGCGACCGG
CGCACGGGTGAGTAACACGTATCCAACCTGCCGACAACACTGGGATAGCCTTTCGAAAGAAAGATTAATACCGGATGGCA
TAGTTTTCCCGCATGGGATAATTATTAAAGAATTTCGGTTGTCGATGGGGATGCGTTCCATTAGGCAGTTGGCGGGGTAA
CGGCCCACCAAACCAACGATGGATAGGGGTTCTGAGAGGAAGGTCCCCCACATTGGAACTGAGACACGGTCCAAACTCCT
ACGGGAGGCAGCAGTGAGGAATATTGGTCAATGGACGAGAGTCTGAACCAGCCAAGTAGCGTGAAGGATGACTGCCCTAT
GGGTTGTAAACTTCTTTTATACGGGAATAAAGTTAGCCACGTGTGGCTTTTTGTATGTACCGTATGAATAAGGATCGGCT
AACTCCGTGCCAGCAGCCGCGGTAAT
>Bacteroides_thetaiotaomicron_BNRRR16SB
CTTNTACAATGAAGAGTTTGATCCTGGCTCAGGATNAACGCTAGCTACAGGCTTAACACATGCAAGTCNAGGGGCAGCAT
TTCAGTTTGCTTGCAAACTGGAGATGGCGACCGGCGCACGGGTGAGTAACACGTATCCAACCTGCCGATAACTCGGGGAT
AGCCTTTCGAAAGAAAGATTAATACCCNATGGTATAATCAGACCGCATNGTCTTRTTATTAAAGAATTTCGGTTATCGAT
GGGGATGCGTTCCATTAGGCAGTTGGTGAGGTAACGGCTCACNNAACCTTCGATGGATAGGGGTTCTGAGAGGAAGGTCC
CCCACATTGGAACTGAGACACGGTCCAAACTCCTACGGGAGGCAGCAGTGAGGAATATTGGTCAATGGGCGCAGGCCTGA
ACCAGCCAAGTAGCGTGAAGGATGACTGCCCTATGGGTTGTAAACTTCTTTTATATGGGAATAAAGTTTTCCACGTGTGG
AATTTTGTATGTACCATATGAATAAGGATCGGCTAACTCCGTGCCAGCAGCCNCGNTNAT
>Bacteroides_timonensis_JX041639
AGATGGCGACCGGCGCACGGGTGAGTAACACGTATCCAACCTGCCTACCACTCGGGGATAGCCTTTCGAAAGAAAGATTA
ATACCCGATAGTATGATAATAGGGCATCCTATTTTCATTAAAGAATTTCGGTGGTTGATGGGGATGCGTTCCATTAGTTT
GTTGGCGGGGTAACGGCCCACCAAGACATCGATGGATAGGGGTTCTGAGAGGAAGGTCCCCCACATTGGAACTGAGACAC
GGTCCAAACTCCTACGGGAGGCAGCAGTGAGGAATATTGGTCAATGGGCGTAGGCCTGAACCAGCCAAGTAGCGTGAAGG
ATGACTGCCCTATGGGTTGTAAACTTCTTTTATATGGGAATAAAGTGAGCCACGTGTGGCTTTTTGTATGTACCATACGA
ATAAGGATCGGCTAACTCCGTGCCAGCAGCCGCGGTAAT
>Bacteroides_uniformis_AB215083
GATGAACGCTAGCTACAGGCTTAACACATGCAAGTCGAGGGGCAGCATGAACTTAGCTTGCTAAGTTTGATGGCGACCGG
CGCACGGGTGAGTAACACGTATCCAACCTGCCGATGACTCGGGGATAGCCTTTCGAAAGAAAGATTAATACCCGATGGCA
TAGTTCTTCCGCATGGTGGAACTATTAAAGAATTTCGGTCATCGATGGGGATGCGTTCCATTAGGTTGTTGGCGGGGTAA
CGGCCCACCAAGCCTTCGATGGATAGGGGTTCTGAGAGGAAGGTCCCCCACATTGGAACTGAGACACGGTCCAAACTCCT
ACGGGAGGCAGCAGTGAGGAATATTGGTCAATGGACGAGAGTCTGAACCAGCCAAGTAGCGTGAAGGATGACTGCCCTAT
GGGTTGTAAACTTCTTTTATACGGGAATAAAGTGAGGCACGCGTGCCTTTTTGTATGTACCGTATGAATAAGGATCGGCT
AACTCCGTGCCAGCAGCCGCGGTAAT
>Bacteroides_ureolyticus_FN401327
AGTTTGATCCTGGCTCAGAGTGAACGCTGGCGGCGTGCCTAATACATGCAAGTCGAACGATGAAGTCCTAGCTTGCTAGG
ATGGATTAGTGGCGCACGGGTGAGTAATATATAGTTAATCTGCCCTACACAGAGGAACAACAGTTGGAAACGACTGCTAA
TACCTCATACTCCTATTTGACATAAGTTAAATAGGGAAAGTCTTTTCGGTGTAGGATGAGACTATATCGTATCAGCTAGT
TGGTAAGGTAATGGCTTACCAAGGCTATGACGCGTAACTGGTCTGAGAGGATGATCAGTCACATTGGAACTGAGACACGG
TCCAAACTCCTACGGGAGGCAGCAGTAAGGAATATTGCGCAATGGGGGAAACCCTGACGCAGCAACGCCGCGTGGAGGAT
GACACTTTTCGGAGCGTAAACTCCTTTTATCAGGAAAGAATAATGACGGTACCTGATGAATAAGCACCGGCTAACTCCGT
GCCAGCAGCCGCGGTAAT
>Bacteroides_vulgatus_BNRRR16SA
TATTACAATGAAGAGTTTGATCCTGGCTCAGGATNAACGCTAGCTACAGGCTTAACACATGCAAGTCGAGGGGCAGCATG
GTCTTAGCTTGCTAAGNCNATGGCGACCGGCGCACGGGTGAGTAACACGTATCCAACCTGCCGTCTACTCTTGGACAGCC
TTCTGAAAGGAAGATTAATACAAGATGGCATCATGAGTCCGCATGTTCACATGATTAAAGGTATTCCGGTAGACGATGGG
GATGCGTTCCATTAGATAGTAGGCGGGGTAACGGCCCACCTAGTCTTCGATGGATAGGGGTTCTGAGAGGAAGGTCCCCC
ACATTGGAACTGAGACACGGTCCAAACTCCTACGGGAGGCAGCAGTGAGGAATATTGGTCAATGGGCGAGAGCCNGAACC
AGCCAAGTAGCGTGAAGGATGACTGCCCTATGGGTTGTAAACTTCTTTTATAAAGGAATAAAGTCGGGTATGGATACCCG
NTTGCATGTACTTTATGAATAAGGATCGGCTAACTCCGTGCCAGCAGCCGCGGTAAT
>Bacteroides_xylanisolvens_AB510713
TTTGATCCTGGCTCAGGATGAACGCTAGCTACAGGCTTAACACATGCAAGTCGAGGGGCAGCATTTCATTTTGCTTGCAA
AGTGAAGATGGCGACCGGCGCACGGGTGAGTAACACGTATCCAACCTGCCGATAACTCGGGGATAGCCTTTCGAAAGAAA
GATTAATATCCGACGGTATATCAATCCCGCATGAGATTGATATTAAAGAATTTCGGTTATCGATGGGGATGCGTTCCATT
AGTTTGTTGGCGGGGTAACGGCCCACCAAGACTACGATGGATAGGGGTTCTGAGAGGAAGGTCCCCCACATTGGAACTGA
GACACGGTCCAAACTCCTACGGGAGGCAGCAGTGAGGAATATTGGTCAATGGACGTAAGTCTGAACCAGCCAAGTAGCGT
GAAGGATGACTGCCCTATGGGTTGTAAACTTCTTTTATATGGGAATAAAGTATTCCACGTGTGGGATTTTGTATGTACCA
TATGAATAAGGATCGGCTAACTCCGTGCCAGCAGCCGCGGTAAT
>Barnesiella_intestinihominis_AB370251
GATGAACGCTAGCGACAGGCCTAACACATGCAAGTCGAGGGGCAGCGAAGAGGTAGCAATACCTCTGTCGGCGACCGGCG
CACGGGTGAGTAACACGTATGCAATCCACCTGTAACAGGGGGATAACCCGGAGAAATCCGGACTAATACCCCATAATATG
GGCGCTCCGCATGGAGAGCCCATTAAAGAGAGCAATTTTGGTTACAGACGAGCATGCGCTCCATTAGCCAGTTGGCGGGG
TAACGGCCCACCAAAGCGACGATGGATAGGGGTTCTGAGAGGAAGGTCCCCCACATTGGAACTGAGACACGGTCCAAACT
CCTACGGGAGGCAGCAGTGAGGAATATTGGTCAATGGTCGGCAGACTGAACCAGCCAAGTCGCGTGAGGGAAGACGGCCC
TACGGGTTGTAAACCTCTTTTGTCGGAGAGTAAAGTACGCTACGTGTAGCGTATTGCAAGTATCCGAAGAAAAAGCATCG
GCTAACTCCGTGCCAGCAGCCGCGGTAAT
>Bifidobacterium_adolescentis_AB437354
GTTTGATTATGGCTCAGGATGAACGCTGGCGGCGTGCTTAACACATGCAAGTCGAACGGGATCCCAGGAGCTTGCTCCTG
GGTGAGAGTGGCGAACGGGTGAGTAATGCGTGACCGACCTGCCCCATACACCGGAATAGCTCCTGGAAACGGGTGGTAAT
GCCGGATGCTCCAGTTGACCGCATGGTCCTCTGGGAAAGCTTTTGCGGTATGGGATGGGGTCGCGTCCTATCAGCTTGAT
GGCGGGGTAACGGCCCACCATGGCTTCGACGGGTAGCCGGCCTGAGAGGGCGACCGGCCACATTGGGACTGAGATACGGC
CCAGACTCCTACGGGAGGCAGCAGTGGGGAATATTGCACAATGGGCGCAAGCCTGATGCAGCGACGCCGCGTGCGGGATG
ACGGCCTTCGGGTTGTAAACCGCTTTTGACTGGGAGCAAGCCCTTCGGGGTGAGTGTACCTTTCGAATAAGCACCGGCTA
ACTACGTGCCAGCAGCCGCGGTAAT
>Bifidobacterium_angulatum_AB489093
GGCGGGTGCTTACCATGCAAGTCGAACGGGATCCGACAAGCTTGCTTGTCGGTGAGAGTGGCGAACGGGTGAGTAATGCG
TGACCGACCTGCCCCATACACCGGAATAGCTCCTGGAAACGGGTGGTAATGCCGGATGCTCCAGTCCATCGCATGGTGGT
CTGGGAAAGATTTCATCGGTATGGGATGGGGTCGCGTCCTATCAGGTAGTCGGCGGGGTAACGGCCCACCGAGCCTACGA
CGGGTAGCCGGCCTGAGAGGGCGACCGGCCACATTGGGACTGAGATACGGCCCAGACTCCTACGGGAGGCAGCAGTGGGG
AATATTGCACAATGGGCGCAAGCCTGATGCAGCGACGCCGCGTGCGGGATGACGGCCTTCGGGTTGTAAACCGCTTTTGA
TCGGGAGCAAGCCTTCGGGTGAGTGTACCTTTCGAATAAGCACCGGCTAACTACGTGCCAGCAGCCGCGGTAAT
>Bifidobacterium_animalis_AB050136
TTTTTGTGGAGGGTTCGATTCTGGCTCAGGATGAACGCTGGCGGCGTGCTTAACACATGCAAGTCGAACGGGATCCCTGG
CAGCTTGCTGTCGGGGTGAGAGTGGCGAACGGGTGAGTAATGCGTGACCAACCTGCCCTGTGCACCGGAATAGCTCCTGG
AAACGGGTGGTAATACCGGATGCTCCGCTCCATCGCATGGTGGGGTGGGAAATGCTTTTGCGGCATGGGATGGGGTCGCG
TCCTATCAGCTTGTTGGCGGGGTGATGGCCCACCAAGGCGTTGACGGGTAGCCGGCCTGAGAGGGTGACCGGCCACATTG
GGACTGAGATACGGCCCAGACTCCTACGGGAGGCAGCAGTGGGGAATATTGCACAATGGGCGCAAGCCTGATGCAGCGAC
GCCGCGTGCGGGATGGAGGCCTTCGGGTTGTAAACCGCTTTTGTTCAAGGGCAAGGCACGGTTTCGGCCGTGTTGAGTGG
ATTGTTCGAATAAGCACCGGCTAACTACGTGCCAGCAGCCGCGGTAAT
>Bifidobacterium_bifidum_S83624
GATGAACGCTGGCGGCGTGCTTAACACATGCAAGTCGAACGGGATCCATCAAGCTTGCTTGGTGGTGAGAGTGGCGAACG
GGTGAGTAATGCGTGACCGACCTGCCCCATGCTCCGGAATAGCTCCTGGAAACGGGTGGTAATGCCGGATGTTCCACATG
ATCGCATGTGATTGTGGGAAAGATTCTATCGGCGTGGGATGGGGTCGCGTCCTATCAGCTTGTTGGTGAGGTAACGGCTC
ACCAAGGCTTCGACGGGTAGCCGGCCTGAGAGGGCGACCGGCCACATTGGGACTGAGATACGGCCCAGACTCCTACGGGA
GGCAGCAGTGGGGAATATTGCACAATGGGCGCAAGCCTGATGCAGCGACGCCGCGTGAGGGATGGAGGCCTTCGGGTTGT
AAACCTCTTTTGTTTGGGAGCAAGCCTTCGGGTGAGTGTACCTTTCGAATAAGCGCCGGCTAACTACGTGCCAGCAGCCG
CGGTAAT
>Bifidobacterium_boum_D86190
CGATTCTGGCTCAGGATGAACGCTGGCGGCGTGCTTAACACATGCAAGTCGAACGGGATCCTGCGGGCTTTGCTTGCGGG
TGAGAGTGGCGAACGGGTGAGTAATGCGTGACCAACCTGCCCCATGCTCCGGAATAGCTCCTGGAAACGGGTGGTAATGC
CGGATGCTCCCGCGCCCCGCATGGGGTGTGGGGAAAGCTTTCGTGGCATGGGATGGGGTCGCGTCCTATCAGCTTGTTGG
CGGGGTGAGGGCCCACCAAGGCGTTGACGGGTAGCCGGCCTGAGAGGGCGACCGGCCACATTGGGACTGAGATACGGCCC
AGACTCCTACGGGAGGCAGCAGTGGGGAATATTGCACAATGGGCGCAAGCCTGATGCAGCGACGCCGCGTGCGGGATGGA
GGCCTTCGGGTTGTAAACCGCTTTTGTTTGGGAGCAAGCCCTTCGGGGTGAGTGTACCTTTCGAATAAGCACCGGCTAAC
TACGTGCCAGCAGCCGCGGTAAT
>Bifidobacterium_breve_BIFRR16SC
TTTTTTGTGGAGGGTTCGATTCTGGCTCAGGATGAACGCTGGCGGCGTGCTTAACACATGCAAGTCGAACGGGATCCATC
GGGCTTTGCTTGGTGGTGAGAGTGGCGAACGGGNGAGTAATGCGTGACCGACCTGCCCCATGCACCGGAATAGCTCCTGG
AAACGGGTGGTAATGCCGGATGCTCCATCACACCGCATGGTGTGTTGGGAAAGCCTTTGCGGCATGGGATGGGGTCGCGT
CCTATCAGCTTGATGGCGGGGTAACGGCCCACCATGGCTTCGACGGGNAGCCGGCCTGAGAGGGCGACCGGCCACATTGG
GACTGAGATACGGCCCAGACTCCTACGGGAGGCAGCAGTGGGGAATATTGCACAATGGGCGCAAGCCTNATGCAGCGACG
CNGCGTGAGGGATGGAGGCCTTCGGGTTGTAAACCTCTTTTGTTAGGGAGCAAGGCACTTTGTGTTGAGTGTACCTTTCG
AATAAGCACCGGCTAACTACGTGCCAGCAGCCGCGGTAAT
>Bifidobacterium_catenulatum_AB437357
TTTTTGTGGAGGGTTCGATTCTGGCTCAGGATGAACGCTGGCGGCGTGCTTAACACATGCAAGTCGAACGGGATCCATCA
GGCTTTGCTTGGTGGTGAGAGTGGCGAACGGGTGAGTAATGCGTGACCGACCTGCCCCATACACCGGAATAGCTCCTGGA
AACGGGTGGTAATGCCGGATGCTCCGACTCCTCGCATGGGGTGTCGGGAAAGATTTCATCGGTATGGGATGGGGTCGCGT
CCTATCAGGTAGTCGGCGGGGTAACGGCCCACCGAGCCTACGACGGGTAGCCGGCCTGAGAGGGCGACCGGCCACATTGG
GACTGAGATACGGCCCAGACTCCTACGGGAGGCAGCAGTGGGGAATATTGCACAATGGGCGCAAGCCTGATGCAGCGACG
CCGCGTGCGGGATGACGGCCTTCGGGTTGTAAACCGCTTTTGATCGGGAGCAAGCCTTCGGGTGAGTGTACCTTTCGAAT
AAGCACCGGCTAACTACGTGCCAGCAGCCGCGGTAAT
>Bifidobacterium_coryneforme_AB437358
GGGTTTCGATTCTGGCTCAGGATGAACGCTGGCGGCGTGCTTAACACATGCAAGTCGAACGGGATCCAGGCAGCTTGCTG
TCTGGTGAGAGTGGCGAACGGGTGAGTAATGCGTGACCAACCTGCCCCATACTCCGGAATAGCTCCTGGAAACGGGTGGT
AATGCCGGGTGTTCCGCATCATCGCATGATGGTGTGGGAAAGGGTTTACCGGTATGGGATGGGGTCGCGTCCTATCAGCT
TGTTGGTGGGGTGATGGCCTACCAAGGCTTCGACGGGTAGCCGGCCTGAGAGGGCGACCGGCCACATTGGGACTGAGATA
CGGCCCAGACTCCTACGGGAGGCAGCAGTGGGGAATATTGCACAATGGGCGAAAGCCTGATGCAGCGACGCCGCGTGCGG
GATGACGGCCTTCGGGTTGTAAACCGCTTTTGATTGGGAGCAAGCGAGAGTGAGTGTACCTTTCGAATAAGCACCGGCTA
ACTACGTGCCAGCAGCCGCGGTAAT
>Bifidobacterium_dentium_D86183
TTTGATCATGGCTCAGGATGAACGCTGGCGGCGTGCTTAACACATGCAAGTCGAACGGGATCCCGGGGGTTCGCCTCCGG
GTGAGAGTGGCGAACGGGTGAGTAATGCGTGACCGACCTGCCCCATACACCGGAATAGCTCCTGGAAACGGGTGGTAATG
CCGGATGCTCCGGTTGGATGCATGTCCTTCCGGGAAAGGTTCCATCGGTATGGGATGGGGTCGCGTCCTATCAGCTTGAT
GGCGGGGTAACGGCCCACCATGGCTTCGACGGGTAGCCGGCCTGAGAGGGCGACCGGCCACATTGGGACTGAGATACGGC
CCAGACTCCTACGGGAGGCAGCAGTGGGGAATATTGCACAATGGGCGCAAGCCTGATGCAGCGACGCCGCGTGCGGGATG
GAGGCCTTCGGGTTGTAAACCGCTTTTGATCGGGAGCAAGCCCTTCGGGGTGAGTGTACCCTTCGAATAAGCACCGGCTA
ACTACGTGCCAGCAGCCGCGGTAAT
>Bifidobacterium_gallicum_D86189
CGATTCTGGCTCAGGATGAACGCTGGCGGCGTGCTTAACACATGCAAGTCGAACGGGATCCGGCCGAGCTTGTCTTGGCT
GGTGAGAGTGGCGAACGGGTGAGTAATGCGTGACCAACCTGCCTTGTGCACCGGAATAGCTCCTGGAAACGGGTGGTAAT
ACCGGATGTTCCGCTCCATCGCATGGTGGTGTGGGGAATGCTTTTGCGGCATGGGATGGGGTCGCGTCCTATCAGCTTGT
TGGCGGGGTGATGGCCCACCAAGGCTTTGACGGGTAGCCGGCCTGAGAGGGTGACCGGCCACATTGGGACTGAGATACGG
CCCAGACTCCTACGGGAGGCAGCAGTGGGGAATATTGCACAATGGGCGCAAGCCTGATGCAGCGACGCCGCGTGCGGGAT
GGAGGCCTTCGGGTTGTAAACCGCTTTTGATTGTCAGCAAGGCGTCCTTTCGGGGATGTTGAGTGTAGCTTTCGAATAAG
CACCGGCTAACTACGTGCCAGCAGCCGCGGTAAT
>Bifidobacterium_kashiwanohense_AB425276
AGGGTTCGATTCTGGCTCAGGATGAACGCTGGCGGCGTGCTTAACACATGCAAGTCGAACGGGATCCCAGGAGCTTGCTC
CTGGGTGAGAGTGGCGAACGGGTGAGTAATGCGTGACCGACCTGCCCCATGCACCGGAATAGCTCCTGGAAACGGGTGGT
AATGCCGGATGCTCCATCACACTGCATGGTGTGTTGGGAAAGCCTTTGCGGCATGGGATGGGGTCGCGTCCTATCAGCTT
GATGGCGGGGTAACGGCCCACCATGGCTTCGACGGGTAGCCGGCCTGAGAGGGCGACCGGCCACATTGGGACTGAGATAC
GGCCCAGACTCCTACGGGAGGCAGCAGTGGGGAATATTGCACAATGGGCGCAAGCCTGATGCAGCGACGCCGCGTGCGGG
ATGACGGCCTTCGGGTTGTAAACCGCTTTTGATCGGGAGCAAGCCTTCGGGTGAGTGTACCTTTCGAATAAGCACCGGCT
AACTACGTGCCAGCAGCCGCGGTAAT
>Bifidobacterium_longum_JQ805709
TTTTTGTGGAGGGTTCGATTCTGGCTCAGGATGAACGCTGGCGGCGTGCTTAACACATGCAAGTCGAACGGGATCCATCA
GGCTTTGCTTGGTGGTGAGAGTGGCGAACGGGTGAGTAATGCGTGACCGACCTGCCCCATACACCGGAATAGCTCCTGGA
AACGGGTGGTAATGCCGGATGCTCCAGTTGATCGCATGGTCTTCTGGGAAAGCTTTCGCGGTATGGGATGGGGTCGCGTC
CTATCAGCTTGACGGCGGGGTAACGGCCCACCGTGGCTTCGACGGGTAGCCGGCCTGAGAGGGCGACCGGCCACATTGGG
ACTGAGATACGGCCCAGACTCCTACGGGAGGCAGCAGTGGGGAATATTGCACAATGGGCGCAAGCCTGATGCAGCGACGC
CGCGTGAGGGATGGAGGCCTTCGGGTTGTAAACCTCTTTTATCGGGGAGCAAGCGAGAGTGAGTTTACCCGTTGAATAAG
CACCGGCTAACTACGTGCCAGCAGCCGCGGTAAT
>Bifidobacterium_mongoliense_AB433857
GCTTAACACATGCAAGTCGAACGGGATCCGAGGCGCTTGCGTCTCGGTGAGAGTGGCGAACGGGTGAGTAATACGTGACT
AACCTGCCTCATACATCGGAATAGCTCCTGGAAACGGGTGGTAATGCCGAATGCTCCAACCTTCCGCATGGATGGTTGGG
AAAGCGTTAGCGGTATGAGATGGGGTCGCGTCCTATCAGCTTGTTGGTGGGGTGAAGGCCCACCAAGGCTTCGACGGGTA
GCCGGCCTGAGAGGGTGACCGGCCACATTGGGACTGAGATACGGCCCAGACTCCTACGGGAGGCAGCAGTGGGGAATATT
GCACAATGGGCGAAAGCCTGATGCAGCGACGCCGCGTGCGGGATGAAGGCCTTCGGGTTGTAAACCGCTTTTGATTGGGA
GCAAGCGAGAGTGAGTGTACCTTTCGAATAAGCACCGGCTAACTACGTGCCAGCAGCCGCGGTAAT
>Bifidobacterium_pseudocatenulatum__JQ805694
GGTACCGGGGATCCTCTAGAGATTGCAGAGTTCTCGGAGTCACGAAGAGTTTGATCCTGGCTCAGGATGAACGCTGGCGG
CGTGCTTAACACATGCAAGTCGAACGGGATCCATCAGGCTTTGCTTGGTGGTGAGAGTGGCGAACGGGTGAGTAATGCGT
GACCGACCTGCCCCATACACCGGAATAGCTCCCGGAAACGGGTGGTAATGCCGGATGCTCCGACTCCTCGCATGGGGTGT
CGGGAAAGATTTCATCGGTATGGGATGGGGTCGCGTCCTATCAGGTAGTCGGCGGGGTAACGGCCCACCGAGCCTACGAC
GGGTAGCCGGCCTGAGAGGGCGACCGGCCACATTGGGACTGAGATACGGCCCAGACTCCTACGGGAGGCAGCAGTGGGGA
ATATTGCACAATGGGCGCAAGCCTGATGCAGCGACGCCGCGTGCGGGATGACGGCCTTCGGGTTGTAAACCGCTTTTGAT
CGGGAGCAAGCCTTCGGGTGAGTGTACCTTTCGAATAAGCACCGGCTAACTACGTGCCAGCAGCCGCGGTAAT
>Bifidobacterium_pseudolongum_D86194
TTTGATCATGGCTCAGGATGAACGCTGGCGGCGTGCTTAACACATGCAAGTCGAACGGGATCCCTGGCAGCTTGCTGCCG
GGGTGAGAGTGGCGAACGGGTGAGTAATGCGTGACCGACCTGCCCCATGCACCGGAATAGCTCCTGGAAACGGGTGGTAA
TGCCGGATGTTCCACATGAGCGCATGCGAGTGTGGGAAAGGCTTTTTGCGGCATGGGATGGGGTCGCGTCCTATCAGCTT
GTTGGTGGGGTAACGGCCTACCAAGGCGTTGACGGGTAGCCGGCCTGAGAGGGCGACCGGCCACATTGGGACTGAGATAC
GGCCCAGACTCCTACGGGAGGCAGCAGTGGGGAATATTGCACAATGGGCGCAAGCCTGATGCAGCGACGCCGCGTGCGGG
ATGGAGGCCTTCGGGTTGTAAACCGCTTTTGTTCAAGGGCAAGGCACGGTTTCGGCCGTGTTGAGTGGATTGTTCGAATA
AGCACCGGCTAACTACGTGCCAGCAGCCGCGGTAAT
>Bifidobacterium_ruminantium_GU361831
GATGAACGCTGGCGGCGTGCTTAACACATGCAAGTCGAACGGGATCCAAGCAGCTTGCTGTTTGGTGAGAGTGGCGAACG
GGTGAGTAATGCGTGACCGACCTGCCCCATACACCGGAATAGCTCCTGGAAACGGGTGGTAATGCCGGATGCTCCAGTTG
GATGCATGTCCTTCTGGGAAAGATTCTATCGGTATGGGATGGGGTCGCGTCCTATCAGGTAGTCGGCGGGGTAACGGCCC
ACCGAGCCTACGACGGGTAGCCGGCCTGAGAGGGCGACCGGCCACATTGGGACTGAGATACGGCCCAGACTCCTACGGGA
GGCAGCAGTGGGGAATATTGCACAATGGGCGCAAGCCTGATGCAGCGACGCCGCGTGCGGGATGACGGCCTTCGGGTTGT
AAACCGCTTTTGACTGGGAGCAAGCCCTTCGGGGTGAGTGTACCTTTCGAATAAGCACCGGCTAACTACGTGCCAGCAGC
CGCGGTAAT
>Bifidobacterium_scardovii_AB437363
GGGTTTCGATTCTGGCTCAGGATGAACGCTGGCGGCGTGCTTAACACATGCAAGTCGAACGGGATCCGGCCAGCTTGCTG
GTTGGTGAGAGTGGCGAACGGGTGAGTAATGCGTGACCGACCTGCCCCATGCTCCGGAATAGCTCCTGGAAACGGGTGGT
AATGCCGGATGGTCCAGCATGCTGCATGGCGTGTTGGGAAAGATTTATCGGCGTGGGATGGGGTCGCGTCCTATCAGCTT
GACGGTGGGGTGATGGCCTACCGTGGCTTCGACGGGTAGCCGGCCTGAGAGGGCGACCGGCCACATTGGGACTGAGATAC
GGCCCAGACTCCTACGGGAGGCAGCAGTGGGGAATATTGCACAATGGGCGCAAGCCTGATGCAGCGACGCCGCGTGAGGG
ATGGAGGCCTTCGGGTTGTAAACCTCTTTTAGCAGGGAGCAAGGCTTCGGTTGAGTGTACCTGTTGAATAAGCACCGGCT
AACTACGTGCCAGCAGCCGCGGTAAT
>Bifidobacterium_stercoris_KF147852
TGCAAGTCGAACGGGATCCCAGGAGCTGCTCCTGGGTGAGAGTGGCGAACGGGTGAGTAATGCGTGACCGACCTGCCCCA
TACACCGGAATAGCTCCTGGAAACGGGTGGTAATGCCGGATGCTCCGACATGACGCATGTCGTGTCGGGAAAGATTCATC
GGTATGGGATGGGGTCGCGTCCTATCAGCTTGATGGCGGGGTAACGGCCCACCATGGCTTCGACGGGTAGCCGGCCTGAG
AGGGCGACCGGCCACATTGGGACTGAGATACGGCCCAGACTCCTACGGGAGGCAGCAGTGGGGAATATTGCACAANGGGC
GCAAGCCTGATGCAGCGACGCCGCGTGCGGGATGACGGCCTTCGGGTTGTAAACCGCTTTTGACTGGGAGCAAGCCCTTC
GGGGTGAGTGTACCTTTCGAATAAGCACCGGCTAACTACGTGCCAGCAGCCGCGGTAAT
>Bifidobacterium_thermacidophilum_AY148470
AGAGTTTGATCATGGCTCAGGATGAACGCTGGCGGCGTGCTTAACACATGCAAGTCGAACGGGATCCTGCGGGCTTTGCT
TGCGGGTGAGAGTGGCGAACGGGTGAGTAATGCGTGACCAACCTGCCCCATGCTCCGGAATAGCTCCTGGAAACGGGTGG
TAATGCCGGATGTGCCGGGCTCCTGCATGGGGGTCCGGGAAAGCTCTGGCGGCGTGGGATGGGGTCGCGTCCTATCAGCT
TGTTGGCGGGGTGAGGGCCCACCAAGGCTTCGACGGGTAGCCGGCCTGAGAGGGCGACCGGCCACATTGGGACTGAGATA
CGGCCCAGACTCCTACGGGAGGCAGCAGTGGGGAATATTGCACAATGGGCGCAAGCCTGATGCAGCGACGCCGCGTGCGG
GATGGAGGCCTTCGGGTTGTAAACCGCTTTTGTTTGGGAGCAAGCCCTTCGGGGTGAGTGTACCTTTCGAATAAGCACCG
GCTAACTACGTGCCAGCAGCCGCGGTAAT
>Bifidobacterium_thermophilum_AB016246
AGAGTTTGATCATGGCTCAGGATGAACGCTGGCGGCGTGCTTAACACATGCAAGTCGAACGGGATCCTGCGGGCTTTGCC
TGCGGGTGAGAGTGGCGAACGGGTGAGTAATGCGTGACCAACCTGCCCCATGCTCCGGAATAGCTCCTGGAAACGGGTGG
TAATGCCGGATGTTCCCGCGCCCCGCATGGGGTGCGGGGAAAAGCTTTTGCGGCGTGGGATGGGGTCGCGTCCTATCAGC
TTGTTGGCGGGGTGAGGGCCCACCAAGGCTTCGACGGGTAGCCGGCCTGAGAAGGCGACCGGCCACATTGGGACTGAGAT
ACGGCCCAGACTCCTACGGGAGGCAGCAGTGGGGAATATTGCACAATGGGCGCAAGCCTGATGCAGCGACGCCGCGTGCG
GGATGGAGGCCTTCGGGTTGTAAACCGCTTTTGTTTGGGAGCAAGCCCTTCGGGGTGAGTGTACCTTTCGAATAAGCACC
GGCTAAATACGTGCCAGCAGCCGCGGTAAT
>Bifissio_spartinae_AY056829
GATGAACGCTAGCGGCAGGCTTAATACATGCAAGTCGTGGGGCAGCATGGTGTGTAGCAATACACACTGATGGCGACCGG
CGAACGGGTGCGGAACACGTACGCAACTTACCCTTAAGTGGGGGATAGCCCGGGGAAACCCGGATTAATACCTCGTAACA
CTGTGAAGTGGCATCACTTTATAGTTATAGCTCCGGCGCTTAAGGATGGGCGTGCGTCCCATTAGGTAGTTGGTTGAGGT
AACGGCTCACCAAGCCTGCGATGGGTAACTGGTGTGAGAGCACGACCAGTCACACGGGCACTGAGACACGGGCCCGACTC
CTACGGGAGGCAGCAGTAAGGAATATTGGTCAATGGACGCAAGTCTGAACCAGCCATGCCGCGTGGAGGATGAAGGCCCT
CTGGGTTGTAAACTTCTTTTATGGGGGACGAAATCCCGGATTTTTATCCGGCCTGACGGTACCCCAGGAATAAGCACCGG
CTAACTCCGTGCCAGCAGCCGCGGTAAT
>Bilophila_wadsworthia_U82813.1
CTTAACACATGCAAGTCGAACGTGAAAGTCCTTCGGGATGAGTAAAAGTGGCGCACGGGTGAGTAACGCGTGGATAATCT
ACCCTTAAGATGGGGATAACGGCTGGAAACGGTCGCTAATACCGAATACGCTCCCGATTTTATCATTGGGGGGAAAGATG
GCCTCTGCTTGCAAGCTATCGCTTAAGGATGAGTCCGCGTCCCATTAGCTAGTTGGCGGGGTAACGGCCCACCAAGGCAA
CGATGGGTAGCCGGTCTGAGAGGATGACCGGCCACACTGGAACTGGAACACGGTCCAGACTCCTACGGGAGGCAGCAGTG
GGGAATATTGCGCAATGGGCGAAAGCCTGACGCAGCGACGCCGCGTGAGGGATGAAGGTTCTCGGATCGTAAACCTCTGT
CAGGGGGGAAGAAACCCCCTCGTGTGAATAATGCGAGGGCTTGACGGTACCCCCAAAGGAAGCACCGGCTAACTCCGTGC
CAGCAGCCGCGGTAAT
>Blastococcus_massiliensis_JX101684
TAGAGTTTGATCCTGGCTCAGGACGAACGCTGGCGGCGTGCTTAACACATGCAAGTCGAACGAGGCCCTCCCTTCGGGGA
GGTGTCCTAGTGGCGAACGGGTGAGTAACACGTGGGCAACCTGCCCTCAGCTCTGGGATAACTCCAAGAAATTGGGGCTA
ATACCGGATATGACCGCTGACCGCATGGTCTGGTGGTGGAAAGATTTATCGGCTGGGGATGGGCCCGCGGCCTATCAGCT
TGTTGGTGGGGTAGTGGCCTACCAAGGCGACGACGGGTAGCCGGCCTGAGAGGGTGACCGGCCACACTGGGACTGAGACA
CGGCCCAGACTCCTACGGGAGGCAGCAGTGGGGAATATTGCGCAATGGGCGGAAGCCTGACGCAGCGACGCCGCGTGGGG
GATGACGGCCTTCGGGTTGTAAACCTCTTTCAGCAGGGACGAAGCGAGAGTGACGGTACCTGCAGAAGAAGCACCGGCCA
ACTACGTGCCAGCAGCCGCGGTAAT
>Blastomonas_natatoria_AB024288
AGAGTTTGATCCTGGCTCAGAACGAACGCTGGCGGCATGCCTAACACATGCAAGTCGAACGAAGGCTTCGGCCTTAGTGG
CGCACGGGTGCGTAACGCGTGGGAATCTGCCCTTGGGTTCGGAATAACAGTGAGAAATTACTGCTAATACCGGATGATGA
CTTCGGTCCAAAGATTTATCGCCCAAGGATGAGCCCGCGTAAGATTAGCTAGTTGGTGAGGTAAAGGCTCACCAAGGCGA
CGATCTTTAGCTGGTCTGAGAGGATGATCAGCCACACTGGGACTGAGACACGGCCCAGACTCCTACGGGAGGCAGCAGTG
GGGAATATTGGACAATGGGCGAAAGCCTGATCCAGCAATGCCGCGTGAGTGATGAAGGCCTTAGGGTTGTAAAGCTCTTT
TACCAGGGATGATAATGACAGTACCTGGAGAATAAGCTCCGGCTAACTCCGTGCCAGCAGCCGCGGTAAT
>Blautia[Ruminococcus]_massiliensis_JN657221.2
GCTGGCGGCGTGCTTAACACATGCAAGTCGAACGGGAAACCTTTTATTGAAGCTTCGGCAGATTTAGCTGGTTTCTAGTG
GCGGACGGGTGAGTAACGCGTGGGTAACCTGCCTTATACAGGGGGATAACAGTCAGAAATGGCTGCTAATACCGCATAAG
CGCACAGAGCTGCATGGCTCAGTGTGAAAAACTCCGGTGGTATAAGATGGACCCGCGTTGGATTAGCTGGTTGGTGGGGT
AACGGCCCACCAAGGCGACGATCCATAGCCGGCCTGAGAGGGTGAACGGCCACATTGGGACTGAGACACGGCCCAGACTC
CTACGGGAGGCAGCAGTGGGGAATATTGCACAATGGGGGAAACCCTGATGCAGCGACGCCGCGTGAAGGAGGAAGTATCT
CGGTATGTAAACTTCTATCAGCAGGGAAGATAATGACGGTACCTGACTAAGAAGCCCCGGCTAACTACGTGCCAGCAGCC
GCGGTAAT
>Blautia[Ruminococcus]_obeum_AY169419
TTAACACATGCAAGTCGAACGGGAATTACTTTTTTGAAACTTCGGTCGATTTAATTTAATTCTAGTGGCGGACGGGTGAG
TAACGCGTGGGTAACCTGCCTTATACAGGGGGATAACAGTCAGAAATGGCTGCTAATACCGCATAAGCGCACAGAGCTGC
ATGGCTCAGTGTGAAAAACTCCGGTGGTATAAGATGGACCCGCGTTGGATTAGCTTGTTGGTGGGGTAACGGCCCACCAA
GGCGACGATCCATAGCCGGCCTGAGAGGGTGAACGGCCACATTGGGACTGAGACACGGCCCAGACTCCTACGGGAGGCAG
CAGTGGGGAATATTGCACAATGGGGGAAACCCTGATGCAGCGACGCCGCGTGAAGGAAGAAGTATCTCGGTATGTAAACT
TCTATCAGCAGGGAAGATAGTGACGGTACCTGACTGAGAAGCCCCGGCTAACTACGTGCCAGCAGCCGCGGTAAT
>Blautia_coccoides_EF025906
TTTGAGTTTGATCCTGGCTCAGGATGAACGCTGGCGGCGTGCTTAACACATGCAAGTCGAGCGAAGCGCTAAGACAGATT
TCTTCGGATTGAAGTCTTTGTGACTGAGCGGCGGACGGGTGAGTAACGCGTGGGTAACCTGCCTCATACAGGGGGATAAC
AGTTAGAAATGACTGCTAATACCGCATAAGCGCACAGGACCGCATGGTCTGGTGTGAAAAACTCCGGTGGTATGAGATGG
ACCCGCGTCTGATTAGCTAGTTGGAGGGGTAACGGCCCACCAAGGCGACGATCAGTAGCCGGCCTGAGAGGGTGAACGGC
CACATTGGGACTGAGACACGGCCCAGACTCCTACGGGAGGCAGCAGTGGGGAATATTGCACAATGGGGGAAACCCTGATG
CAGCGACGCCGCGTGAAGGAAGAAGTATCTCGGTATGTAAACTTCTATCAGCAGGGAAGAAAATGACGGTACCTGACTAA
GAAGCCCCGGCTAACTACGTGCCAGCAGCCGCGGTAAT
>Blautia_faecis_HM626178
TTAACACATGCAAGTCTAACGGGAAATACTTTATTGAAACTTCGGTCGATTTGATTTATTTCTAGTGGCGGACGGGGGAG
TAACGCGTGGGTAACCTGCCTTATACTGGGGGATAACAGCCAGAAATGACTGCTAATACCGCATAAGCGCACAGAACCGC
ATGGTTCCGTGTGAAAAACTCCGGTGGTATAAGATGGACCCGCGTTGGATTATCTAGTTGGCAGGGCAGCGGCCTACCAA
GGCGACGATCCATAGCCGGCCTGAGAGGGTGAACGGCCACATTGGGACTGAGACACGGCCCAGACTCCTACGGGAGGCAG
CAGTGGGGAATATTGCACAATGGGGGAAACCCTGATGCACCGACGCCGCGTGAAGGAAGAAGTATCTCGGTATGTAAACT
TCTATCACCAGGGAAGATAATGACGGTACCTGACTAACAAGCCCCGGCTAACTACGTGCCACCATCCGCGGTAAT
>Blautia_glucerasea_AB588023
GATCCTGGCTCAGGATGAACGCTGGCGGCGTGCTTAACACATGCAAGTCGAACGGGAAACATTTTATTGAAGCTTCGGCA
GATTTAGTTTGTTTCCAGTGGCGGACGGGTGAGTAACGCGTGGGTAACCTGCCTCACACTGGGGGATAACAGTCAGAAAT
GACTGCTAATACCGCATAAGCGCACGGAACCGCATGGTTTTGTGTGAAAAACTCCGGTGGTGTGAGATGGACCCGCGTTG
GATTAGCCAGTTGGCAGGGTAACGGCCTACCAAAGCGACGATCCATAGCCGGCCTGAGAGGGTGAACGGCCACATTGGGA
CTGAGACACGGCCCAGACTCCTACGGGAGGCAGCAGTGGGGAATATTGCACAATGGGGGAAACCCTGATGCAGCGACGCC
GCGTGAAGGAAGAAGTATCTCGGTATGTAAACTTCTATCAGCAGGGAAGAAAATGACGGTACCTGACTAAGAAGCCCCGG
CTAACTACGTGCCAGCAGCCGCGGTAAT
>Blautia_hansenii_JN713311
TATCAGAGAGTTTGATCCTGGCTCAGGATNAACGCTGGCGGCGTGCTTAACACATGCAAGTCGAGCGAAGCACTTATCAT
TGACTCTTCGGAAGATTTGATATTTGACTNAGCGGCGGACGGGTGAGTAACGCGTGGGTAACCTGCCTCATACAGGGGAA
TAACAGTTAGAAATGGCTGCTAATGCNCATAAGCGCACAGGGACCGCATGGTCTGGTGTGAAAAACTGAGGTGGTATGAG
ATGGACCCNCGTCTGATTAGGTAGTTGGTGGGGTAACGGCCTACNAAGCCGACGATCAGTAGCCGGCCTGAGAGGGTGAA
CGGCCACATTGGGACTGAGACACGGCCNNGACTCCTACGGGAGGCAGCAGTGGGGAATATTGCACAATGGGGGAAACCCN
GATGCAGCGACGCCGCGTGAAGGAAGAAGTATCTCGGTATGTAAACTTCTATCAGCAGGGAAGAAAATGACGGTACCTGA
CTAAGAAGCCCCGGCTAACTACGTGCCAGCAGCCNCGGTAAT
>Blautia_hydrogenotrophica_GU968169
GATGAACGCTGGCGGCGTGCTTAACACATGCAAGTCGAACGAAGCGATAGAGAACGGAGATTTCGGTTGAAGTTTTCTAT
TGACTGAGTGGCGGACGGGTGAGTAACGCGTGGGTAACCTGCCCTATACAGGGGGATAACAGTTAGAAATGACTGCTAAT
ACCGCATAAGCGCACAGCTTCGCATGAAGCGGTGTGAAAAACTGAGGTGGTATAGGATGGACCCGCGTTGGATTAGCTAG
TTGGTGAGGTAACGGCCCACCAAGGCGACGATCCATAGCCGGCCTGAGAGGGTGAACGGCCACATTGGGACTGAGACACG
GCCCAAACTCCTACGGGAGGCAGCAGTGGGGAATATTGCACAATGGGGGAAACCCTGATGCAGCGACGCCGCGTGAAGGA
AGAAGTATCTCGGTATGTAAACTTCTATCAGCAGGGAAGAAAGTGACGGTACCTGACTAAGAAGCCCCGGCTAATTACGT
GCCAGCAGCCGCGGTAAT
>Blautia_luti_AB691576
TTAACACATGTAAGTCGAACGGGAAATACTTTTTTGAGACTTCGGTGGATTTGATTTATTTCTAGTGGCGGACGGGTGAG
TAACGCGTGGGTAACCTGCCTTATACAGGGGGATAACAGTCAGAAATGACTGCTAATACCGCATAAGCGCACAGGGCCGC
ATGGCCCGGTGTGAAAAACTCCGGTGGTATAAGATGGACCCGCGTTGGATTAGCTGGTTGGTGGGGTAACGGCCCACCAA
GGCGACGATCCATAGCCGGCCTGAGAGGGTGAACGGCCACATTGGGACTGAGACACGGCCCAGACTCCTACGGGAGGCAG
CAGTGGGGAATATTGCACAATGGGGGAAACCCTGATGCAGCGACGCCGCGTGAAGGAAGAAGTATCTCGGTATGTAAACT
TCTATCAGCAGGGAAGATAGTGACGGTACCCGACTAAGAAGCCCCGGCTAACTACGTGCCAGCAGCCGCGGTAAT
>Blautia_producta_AB600998
GATGAACGCTGGCGGCGTGCTTAACACGTGCAAGTCGAACGGGGATTATTTTGACAGAGACTTCGGTTGAAGTCGTTATA
ATCCTAGTGGCGGACGGGTGAGTAACGCGTGGGTAACCTGCCTCATACAGGGGGATAACAGTTAGAAATGACTGCTAATA
CCGCATAAGCGCACAGGACCGCATGGTCTGGTGTGAAAAACTCCGGTGGTATGAGATGGACCCGCGTCTGATTAGCTAGT
TGGAGGGGTAACGGCCCACCAAGGCGACGATCAGTAGCCGGCCTGAGAGGGTGAACGGCCACATTGGGACTGAGACACGG
CCCAGACTCCTACGGGAGGCAGCAGTGGGGAATATTGCACAATGGGGGAAATCCTGATGCAGCGACGCCGCGTGAAGGAA
GAAGTATCTCGGTATGTAAACTTCTATCAGCAGGGAAGAAAATGACGGTACCTGACTAAGAAGCCCCGGCTAACTACGTG
CCAGCAGCCGCGGTAAT
>Blautia_stercoris_HM626177
TGCAAGTCGAGCGAAGCGCTTACGACAGAACCTTCGGGGGAAGATGTAAGGGACTGAGCGGCGGACGGGTGAGTAACGCG
TGGGTAACCTGCCTCATACAGGGGGATAACAGTTGGAAACGGCTGCTAATACCGCATAAGCGCACGGTATCGCATGATAC
AGTGTGAAAAACTCCGGTGGTATGAGATGGACCCGCGTCTGATTAGCTAGTTGGAGGGGTAACGGCCCACCAAGGCGACG
ATCAGTAGCCGGCCTGAGAGGGTGAACGGCCACATTGGGACTGAGACACGGCCCAGACTCCTACGGGAGGCAGCAGTGGG
GAATATTGCACAATGGGGGAAACCCTGATGCAGCGACGCCGCGTGAAGGAAGAAGTATCTCGGTATGTAAACTTCTATCA
GCAGGGAAGAAAATGACGGTACCTGACTAAGAAGCCCCGGCTAACTACGTGCCAGCAGCCGCGGTAAT
>Blautia_wexlerae_EF036467
TTGATCCTGGCTCAGGATGAACGCTGGCGGCGTGCTTAACACATGCAAGTCGAACGGGAATTACTTTATTGAAACTTCGG
TCGATTTAATTTAATTCTAGTGGCGGACGGGTGAGTAACGCGTGGGTAACCTGCCTTATACAGGGGGATAACAGTCAGAA
ATGGCTGCTAATACCGCATAAGCGCACAGAGCTGCATGGCTCAGTGTGAAAAACTCCGGTGGTATAAGATGGACCCGCGT
TGGATTAGCTGGTTGGTGGGGTAACGGCCCACCAAGGCGACGATCCATAGCCAGCCTGAGAGGGTGAACGGCCACATTGG
GACTGAGACACGGCCCAGACTCCTACGGGAGGCAGCAGTGGGGAATATTGCACAATGGGGGAAACCCTGATGCAGCGACG
CCGCGTGAAGGAAGAAGTATCTCGGTATGTAAACTTCTATCAGCAGGGAAGATAGTGACGGTACCTGACTAAGAAGCCCC
GGCTAACTACGTGCCAGCAGCCGCGGTAAT
>Bordetella_hinzii_AB371725
TTACACATGCAAGTCGAACGGCAGCGCGGACTTCGGTCTGGCGGCGAGTGGCGAACGGGTGAGTAATGTATCGGAACGTG
CCCAGTAGCGGGGGATAACTACGCGAAAGCGTAGCTAATACCGCATACGCCCTACGGGGGAAAGCGGGGGACCTTCGGGC
CTCGCACTATTGGAGCGGCCGATATCGGATTAGCTAGTTGGTGGGGTAAAGGCCTACCAAGGCGACGATCCGTAGCTGGT
TTGAGAGGACGACCAGCCACACTGGGACTGAGACACGGCCCAGACTCCTACGGGAGGCAGCAGTGGGGAATTTTGGACAA
TGGGGGCAACCCTGATCCAGCCATCCCGCGTGTGCGATGAAGGCCTTCGGGTTGTAAAGCACTTTTGGCAGGAAAGAAAC
GGCCCTGGTTAATACCTGGGGCAACTGACGGTACCTGCAGAATAAGCACCGGCTAACTACGTGCCAGCAGCCGCGGTAAT
>Brachybacterium_paraconglomeratum_EU660345
TGCAAGTCGAACGATGACGGTGGTGCTTGCACTGCCTGATTAGTGGCGAACGGGTGAGTAACACGTGAGTAACCTGCCCC
CCACTCTGGGATAACCTCGGGAAATCGGGGCTAATACCGGATATGAACTGTCACCGCATGGTGGTGGTTGGAAAGTTTTT
CGGTGGGGGATGGGCTCGCGGCCTATCAGTTTGTTGGTGAGGTAGTGGCTCACCAAGGCGATGACGGGTAGCCGGCCTGA
GAGGGCGACCGGCCACACTGGGACTGAGACACGGCCCAGACTCCTACGGGAGGCAGCAGTGGGGAATATTGCACAATGGG
CGAAAGCCTGATGCAGCGACGCCGCGTGAGGGATGACGGCCTTCGGGTTGTAAACCTCTTTCAGTAGGGAAGAAGCGAAA
GTGACGGTACCTGCAGAAGAAGCGCCGGCTAACTACGTGCCAGCAGCCGCGGTAAT
>Brachyspira_aalborgi_Z22781
TTCGGGCAACTGGATAAGTTAGCGGCGAACTGGTGAGTAACACGTAGGTAATCTGCCGTAGAGTGGGGGATAACCCATGG
AAACATGGACTAATACCGCATATACTCTTGACGCTAAAGCGTAGTAGAGGAAAGGAGTAATCCGCTTTACGATGAGCCTG
CGGCCTATTAGCCTGTTGGTGAGATAAAAGCCCACCAAAGCTACGATAGGTAGCCGACCTGAGAGGGTGACCGGCCACAT
TGGGACTGAGATACGGCCCAGACTCCTACGGGAGGCAGCAGCTGAGAATCTTCCACAATGGACGAAAGTCTGATGGAGCG
ACATCGCGTGAGGGATGAAGGCCTTCGGGTTGTAAACCTTGGAAATTATCGAAGAATGAGTGACAGTAGATAATGTAAGC
CTCGGCTAACTACGTGCCAGCAGCCGCGGTAAT
>Brachyspira_pilosicoli_DQ369796
TGGCGATGCGTCTTAAGCATGCAAGTCGAGCGGGCTTATTCGGGCAACTGGATAAGTTAGCGGCGAACTGGTGAGTAACA
CGTAGGTAATCTGCCGTAGAGTGGGGGATAACCCATGGAAACATGGACTAATACCGCATATACTCTTGCTACATAAGTAG
AGTAGAGGAAAGGAGCAATCCGCTTTACGATGAGCCTGCGGCCTATTAGCCTGTTGGTGGGGTAACGGCCTACCAAAGCT
ACGATAGGTAGCCGACCTGAGAGGGTGACCGGCCACATTGGGACTGAGATACGGCCCAGACTCCTACGGGAGGCAGCAGC
TGAGAATCTTCCACAATGGACGAAAGTCTGATGGAGCGACATCGCGTGAGGGATGAAGGCCTTCGGGTTGTAAACCTCGG
AAATTATCGAAGAATGAGTGACAGTAGATAATGTAAGCCTCGGCTAACTACGTGCCAGCAGCCGCGGTAAT
>Bradyrhizobium_denitrificans_AB648988
TAGAGTTTGATCCTGGCTCAGAGCGAACGCTGGCGGCAGGCTTAACACATGCAAGTCGAACGGGCGTAGCAATACGTCAG
TGGCAGACGGGTGAGTAACGCGTGGGAACGTACCTTTTGGTTCGGAACAACACAGGGAAACTTGTGCTAATACCGGATAA
GCCCTTACGGGGAAAGATTTATCGCCGAAAGATCGGCCCGCGTCTGATTAGCTAGTTGGTGAGGTAATGGCTCACCAAGG
CGACGATCAGTAGCTGGTCTGAGAGGATGATCAGCCACATTGGGACTGAGACACGGCCCAAACTCCTACGGGAGGCAGCA
GTGGGGAATATTGGACAATGGGCGAAAGCCTGATCCAGCCATGCCGCGTGAGTGATGAAGGCCCTAGGGTTGTAAAGCTC
TTTTGTGCGGGAAGATAATGACGGTACCGCAAGAATAAGCCCCGGCTAACTTCGTGCCAGCAGCCGCGGTAAT
>Bradyrhizobium_elkanii_AY649435
TTTGATCCTGGCTCAGAGCGAACGCTGGCGGCAGGCTTAACACATGCAAGTCGAGCGGGCATAGCAATATGTCAGCGGCA
GACGGGTGAGTAACGCGTGGGAACGTACCTTTTGGTTCGGAACAACTGAGGGAAACTTAACCTAATACCGGATAAGCCCT
TACGGGGAAAGATTTATCGCCGAAAGATCGGCCCGCGTCTGATTAGCTAGTTGGTGAGGTAATGGCTCACCAAGGCGACG
ATCAGTAGCTGGTCTGAGAGGATGATCAGCCACATTGGGACTGAGACACGGCCCAAACTCCTACGGGAGGCAGCAGTGGG
GAATATTGGACAATGGGCGCAAGCCTGATCCAGCCATGCCGCGTGAGTGATGAAGGCCCTAGGGTTGTAAAGCTCTTTTG
TGCGGGAAGATAATGACGGTACCGCAAGAATAAGCCCCGGCTAACTTCGTGCCAGCAGCCGCGGTAAT
>Bradyrhizobium_japonicum_AF417545
GCCTAACACATGCAAGTCGAGCGGGCGTAGCAATACGTCAGCGGCAGACGGGTGAGTAACGCGTGGGAACATACCTTTTG
GTTCGGAACAACACAGGGAAACTTGTGCTAATACCGGATAAGCCCTTACGGGGAAAGATTTATCGCCGAAAGATTGGCCC
GCGTCTGATTAGCTAGTTGGTGAGGTAATGGCTCACCAAGGCGACGATCAGTAGCTGGTCTGAGAGGATGATCAGCCACA
TTGGGACTGAGACACGGCCCAAACTCCTACGGGAGGCAGCAGTGGGGAATATTGGACAATGGGGGCAACCCTGATCCAGC
CATGCCGCGTGAGTGATGAAGGCCCTAGGGTTGTAAAGCTCTTTTGTGCGGGAAGATAATGACGGTACCGCAAGAATAAG
CCCCGGCTAACTTCGTGCCAGCAGCCGCGGTAAT
>Brevibacillus_agri_AY319301.1
AGAGTTTGATCCTGGCTCAGGACGAACGCTGGCGGCGTGCCTAATACATGCAAGTCGAGCGAGTCCCTTCGGAGGCTAGC
GGCGGACGGGTGAGTAACACGTAGGCAACCTGCCTCTCAGACTGGGATAACATAGGGAAACTTATGCTAATACCGGATAG
GTTTTTGGATCGCATGATCTGAAAAGAAAAGATGGCTTTTCGCTATCACTGGGAGATGGGCCTGCGGCGCATTAGCTAGT
TGGTGGGGTAACGGCCTACCAAGGCGACGATGCGTAGCCGACCTGAGAGGGTGACCGGCCACACTGGGACTGAGACACGG
CCCAGACTCCTACGGGAGGCAGCAGTAGGGAATTTTCCACAATGGACGAAAGTCTGATGGAGCAACGCCGCGTGAACGAT
GAAGGTCTTCGGATTGTAAAGTTCTGTTGTCAGGGACGAACACGTACCGTTCGAATAGGGCGGTACCTTGACGGTACCTG
ACGAGAAAGCCACGGCTAACTACGTGCCAGCAGCCGCGGTAAT
>Brevibacillus_borstelensis_EU816694
ATTAGAGTTTGATCTGGCTCAGGACGAACGCTGGCGGCGTGCCTAATACATGCAAGTCGAGCGAGTCCCTTCGGGGGCTA
GCGGCGGACGGGTGAGTAACACGTAGGCAACCTGCCCGTAAGCTCGGGATAACATGGGGAAACTCATGCTAATACCGGAT
AGGGTCTTCTCTCGCATGAGAGGAGACGGAAAGGTGGCGCAAGCTACCACTTACGGATGGGCCTGCGGCGCATTAGCTAG
TTGGTGGGGTAACGGCCTACCAAGGCGACGATGCGTAGCCGACCTGAGAGGGTGACCGGCCACACTGGGACTGAGACACG
GCCCAGACTCCTACGGGAGGCAGCAGTAGGGAATTTTCCACAATGGACGAAAGTCTGATGGAGCAACGCCGCGTGAACGA
TGAAGGTCTTCGGATTGTAAAGTTCTGTTGTCAGAGACGAACAAGTACCGTTCGAACAGGGCGGTACCTTGACGGTACCT
GACGAGAAAGCCACGGCTAACTACGTGCCAGCAGCCGCGGTAAT
>Brevibacillus_brevis_JX524820.1
CGGGCACGCTGGCGGCGTGCCTAATACATGCAAGTCGAGCGAGNNTCTTCGGANNCTAGCGCCGGACGGGTGAGTAACAC
GTAGGCAACCTGCCTCTCAGACTGGGATAACATAGGGAAACTTATGCTAATACCGGATAGGTTTTTGGATCGCATGATCC
GAAAAGAATTGATGGCTTCGGCTATCACTGGCAGATGGGCCTGCGGCGCATTAGCTAGTTGGTGGGGTAACGGCCTACCA
AGGCGACGATGCGTAGCCGACCTGAGAGGGTGACCGGCCCCCCTGGGACTGAGACACGGCCCAGACTCCTACGGGAGGCA
GCAGTAGGGAATTTTCCACAATGGACGAAAGTCTGATGGAGCAACGCCGCGTGAACGATGAAGGTCTTCGGATTGTAAAT
GTAAAGTTCTGTTGTTAGGGACGAATACAGTACCGTTCGAATAGGGCGGTACCTTGACGGTACCTGACGAGAAAGCCACG
GCTAACTACGTGCCAGCCAGCCGCGGTAAT
>Brevibacillus_massiliensis_JN837488
GCAAGTCGAGCGAAGGACTTCGGTCCTTAGCGGCGGACGGGTGAGTAACACGTAGGCAACCTGCCCGTGAGACTCGGGAT
AACATAGGGAAACTTATGCTAATACCAGGATAGGGTCTCGGGCTGCATGGGCAGGAAACGGAAAGGCGGCTCAGGCTGCC
ACTGGCGGATGGGCCTGCGGCGCATTAGCTGGTTGGCGGGGTAACGGCCCACCAAGGCGACGATGCGTAGCCAGACCTGA
GAGGGTGACCGGCCACACTGGGACTGAGACACGGCCCAGACTCCTACGGGAGGCAGCAGTAGGGAATTTTCCACAATGGA
CGAAAGTCTGATGGAGCAACGCCGCGTGAACGATGAAGGCCTTCGGGTTGTAAAGTTCTGTTGTCAGGGACGAACAAGTA
CCGTTCGAACAGGGCGGTACCTTGACGGTACCTGACGAGAAAGCCACGGCTAACTACGTGCCAGCAGCCGCGGTAAT
>Brevibacterium_casei_AY468365
AGAGTTTGATCATGGCTCAGGACGAACGCTGGCTGCGTGCTTAACACATGCAAGTCGAACGCTGAAGCCTGGTGCTTGCA
CCGGGTGGATGAGTGGCGAACGGGTGAGTAACACGTGAGTAACCTGCCCCTGACTTCGGGATAAGCCCGGGAAACTGGGT
CTAATACCGGATACGACTGCCGGACGCATGTCTGGTGGTGGAAAGTTTTTTCGGTTGGGGATGGGCTCGCGGCCTATCAG
TTTGTTGGTGAGGTAATGGCTCACCAAGACGACGACGGGTAGCCGGCCTGAGAGGGCGACCGGCCACACTGGGACTGAGA
CACGGCCCAGACTCCTACGGGAGGCAGCAGTGGGGAATATTGCACAATGGGGGAAACCCTGATGCAGCGACGCAGCGTGC
GGGATGACGGCCTTCGGGTTGTAAACCGCTTTCAGCAGGGAAGAAGCGCAAGTGACGGTACCTGCAGAAGAAGTACCGGC
TAACTACGTGCCAGCAGCCGCGGTAAT
>Brevibacterium_epidermidis_X76565
CTGCGTGCTTAACACATGCAAGTCGAACGCTGAAGCCGACAGCTTGCTGTTGGTGGATGAGTGGCGAACGGGTGAGTAAC
ACGTGAGTAACCTGCCCCTGATTTCGGGATAAGCCTGGGAAACTGGGTCTAATACCGGATACGACCACCTGACGCATGTT
GNGTGGTGGAAAGTTTTTCGATCGGGGATGGGCTCGCGGCCTATCAGCTTGTTGGTGGGGTAATGGCCTACCAAGGCGAC
GACGGGTAGCCGGCCTGAGAGGGCGACCGGCCACACTGGGACTGAGACACGGCCCAGACTCCTACGGGAGGCAGCAGTGG
GGAATATTGCACAATGGGGGAAACCCTGATGCAGCGACGCAGCGTGCGGGATGACGGCCTTCGGGTTGTAAACCGCTTTC
AGCAGGGAAGAAGCGAAAGTGACGGTACCTGCAGAAGAAGTACCGGCTAACTACGTGCCAGCAGCCGCGGTAAT
>Brevibacterium_halotolerans_JQ936334
GTTTGATCCTGGCTCAGGACGAACGCTGGGGGCGTGCCTAATACATGCAAGTCGAGCGGACAGATGGGAGCTTGCTCCCT
GATGTTAGCGGCGGACGGGTGAGTAACACGTGGGTAACCTGCCTGTAAGACTGGGATAACTCCGGGAAACCGGGGCTAAT
ACCGGATGCTTGTTTGAACCGCATGGTTCAAACATAAAAGGTGGCTTCGGCTACCACTTACAGATGGACCCGCGGCGCAT
TAGCTAGTTGGTGAGGTAATGGCTCACCAAGGCAACGATGCGTAGCCGACCTGAGAGGGTGATCGGCCACACTGGGACTG
AGACACGGCCCAGACTCCTACGGGAGGCAGCAGTAGGGAATCTTCCGCAATGGACGAAAGTCTTACGGAGCAACGCCGCG
TGAGTGATGAAGGTTTTCGGATCGTAAAGCTCTGTTGTTAGGGAAGAACAAGTACCGTTCGAATAGGGCGGTACCTTGAC
GGTACCTAACCAGAAAGCCACCGGAAACTACGTGCCAGCTGCCGCGGTAAT
>Brevibacterium_iodinum_JX393074
AGAGTTTGATCATGGCTCAGGACGAACGCTGGCTGCGTGCTTAACACATGCAAGTCGAACGCTGAAGCCCGAAGCTTGCT
TCGGGTGGATGAGTGGCGAACGGGTGAGTAACACGTGAGTAACCTGCCCCTGATTTCGGGATAAGCCTGGGAAACCGGGT
CTAATACCGGATACGACCATCCCTCGCATGAGGGTTGGTGGAAAGTTTTTCGATCGGGGATGGGCTCGCGGCCTATCAGC
TTGTTGGTGGGGTAATGGCCTACCAAGGCGACGACGGGTAGCCGGCCTGAGAGGGCGACCGGCCACACTGGGACTGAGAC
ACGGCCCAGACTCCTACGGGAGGCAGCAGTGGGGAATATTGCACAATGGGGGAAACCCTGATGCAGCGACGCAGCGTGCG
GGATGACGGCCTTCGGGTTGTAAACCGCTTTCAGCAGGGAAGAAGCGAAAGTGACGGTACCTGCAGAAGAAGTACCGGCT
AACTACGTGCCAGCAGCCGCGGTAAT
>Brevibacterium_linens_AJ315491
TCAGGACGAACGCTGGCTGCGTGCTTAACACATGCAAGTCGAACGCTGAAGCCCTGGTGCTTGCACCGGGGTGGATGAGT
GGCGAACGGGTGAGTAACACGTGAGTAACCTGCCCCCGACTTCGGGATAAGCCCGGGAAACTGGGTCTAATACCGGATAT
GACSAYSRMTSGCATSWKTGRTKGTGGAAAGTTTTTTCGGTTGGGGATGGGCTCGCGGCCTATCAGTTTGTTGGTGAGGT
AATGGCTCACCAAGACGACGACGGGTAGCCGGCCTGAGAGGGCGACCGGCCACACTGGGACTGAGACACGGCCCAGACTC
CTACGGGAGGCAGCAGTGGGGAATATTGCACAATGGGGGAAACCCTGATGCAGCGACGCAGCGTGCGGGATGACGGCCTT
CGGGTTGTAAACCGCTTTCAGCAGGGAAGAAGCCTTTCGGGGTGACGGTACCTGCAGAAGAAGTACCGGCTAACTACGTG
CCAGCAGCCGCGGTAAT
>Brevibacterium_massiliense_EU868814.1
GACGAACGCTGGCGGCGTGCTTAACACATGCAAGTCGAACGCTGAAGCTTGGTGCTTGCACTGGGTGGATGAGTGGCGAA
CGGGTGAGTATCACGTGAGTAACCTGCCCCTGACTTCGGGATAAGCCTGGGAAACTGGGTCTAATACCGGATATGACCAT
CTTTCGCATGTTGGGTGGTGGAAAGTTTTTTCGGTTGGGGATGGGCTCGCGGCCTATCAGTTTGTTGGTGGGGTAATGGC
CTACCAAGACGACGACGGGTAGCCGGCCTGAGAGGGCGACCGGCCACACTGGGACTGAGACACGGCCCAGACTCCTACGG
GAGGCAGCAGTGGGGAATATTGCACAATGGGGGAAACCCTGATGCAGCGACGCCGCGTGGGGGATGACGGCCTTCGGGTT
GTAAACCTCTTTCAGTAGGGAAGAAGCCTTTGGGTGACGGTACCTGCAGAAGAAGTACCGGCTAACTACGTGCCAGCAGC
CGCGGTAAT
>Brevibacterium_pityocampae_EU484189
TATTCTAGAGTTTGATCATGGCTCAGGACGAACGCTGGCGGCGTGCTTAACACATGCAAGTCGAACGCTGAAGCCTGCAG
CTTGCTGTGGGTGGATGAGTGGCGAACGGGTGAGTAACACGTGAGTAACCTGCCCCTGACTCTGGGATAAGCCCGGGAAA
CTGGGTCTAATACCGGATATGACCATTCTCCGCATGGAGTGGTGGTGGAAAGTTTTTCGGTTGGGGATGGGCTCGCGGCC
TATCAGCTTGTTGGTGGGGTGATGGCCTACCAAGGCGACGACGGGTAGCCGGCCTGAGAGGGCGACCGGCCACACTGGGA
CTGAGACACGGCCCAGACTCCTACGGGAGGCAGCAGTGGGGAATATTGCACAATGGGGGAAACCCTGATGCAGCGACGCC
GCGTGGGGGATGACGGCCTTCGGGTTGTAAACCTCTTTCAGTAGGGAAGAAGCCTTCGGGTGACGGTACCTGCAGAAGAA
GTACCGGCTAACTACGTGCCAGCAGCCGCGGTAAT
>Brevibacterium_ravenspurgense_EU086793
AGAACGCTGGCGGCGTGCTTAACACATGCAAGTCGAACGCTGAAGCTTGGTGCTTGCACTGGGTGGATGAGTGGCGAACG
GGTGAGTATCACGTGAGTAACCTGCCCCTGACTTCGGGATAAGCCTGGGAAACTGGGTCTAATACCGGATATGACCATCT
TTCGCATGTTGGGTGGTGGAAAGTTTTTCGGTTGGGGATGGGCTCGCGGCCTATCAGTTTGTTGGTGGGGTAATGGCCTA
CCAAGACGACGACGGGTAGCCGGCCTGAGAGGGCGACCGGCCACACTGGGACTGAGACACGGCCCAGACTCCTACGGGAG
GCAGCAGTGGGGAATATTGCACAATGGGGGAAACCCTGATGCAGCGACGCCGCGTGGGGGATGACGGCCTTCGGGTTGTA
AACCTCTTTCAGTAGGGAAGAAGCCTTTGGGTGACGGTACCTGCAGAAGAAGTACCGGCTAACTACGTGCCAGCAGCCGC
GGTAAT
>Brevibacterium_senegalense_JF824806
TAGAGTTTGATCCTGGCTCAGGACGAACGCTGGCGGCGTGCTTAACACATGCAAGTCGAACGATGAAGCTCCTGCTTGCA
GGAGTGGATTAGTGGCGAACGGGTGAGTAACACGTGAGTAACCTGCCCCTGACTGCGGGATAAGCCCGGGAAACTGGGTC
TAATACCGCATATGACACCTGGCCGCATGGTCTGGGTGTGGAAAGTTTTTCGGTTGGGGATGGGCTCGCGGCCTATCAGC
TTGTTGGTGGGGTAACGGCCTACCAAGGCGACGACGGGTAGCCGGCCTGAGAGGGCGACCGGCCACACTGGGACTGAGAC
ACGGCCCAGACTCCTACGGGAGGCAGCAGTGGGGAATATTGCACAATGGGGGAAACCCTGATGCAGCGACGCCGCGTGAG
GGATGACGGCCTTCGGGTTGTAAACCTCTTTCAGTAGGGAAGAAGCCTTCGGGTGACGGTACCTGCAGAAGAAGTACCGG
CTAACTACGTGCCAGCAGCCGCGGTAAT
>Brevundimonas_bacteroides_CCRRRNA
CAACCTGAGAGTTTGATCCTGGCTCAGAGCGAACGCTGGCGGCAGGCCTAACACATGCNAGTCGAACGGACCCTTCGGGG
TTAGTGGCGGACGGGTGAGTAACNCGTGGGAACGTGCCTTTTGGTTCGGAACAACTCAGGGAAACTTGAGCTAATACCGA
ATGTGCCCTTCGGGGGAAAGATTTATCGCCATTAGAGCGGCCNGCGTCTGATTAGCTTGTTGGTGAGGTAATGGCTCACN
AAGGCTNCGATCAGTAGCTGGTCTGAGAGGATGATCAGCCACNTTGGGACTGAGACACGGCCCNAACTCCTACGGGAGGC
AGCAGTGGGGAATCTTGCGCAATGGGCGAAAGCCTGACGCAGCCATGCCGCGTGAATGATGAAGGTCTTAGGATTGTAAA
ATTCTTTCACCGGGGACGATAATGACGGTACCCGGAGAAGAAGCCCCGGCTAACTTCGTGCCAGCAGCCGCGGTAAT
>Brevundimonas_diminuta_FN433038
TTCGCCCTTAGAGTTTGATCCTGGCTCAGAGCGAACGCTGGCGGCAGGCCTAACACATGCAAGTCGAACGGACCCTTCGG
GGTTAGTGGCGGACGGGTGAGTAACACGTGGGAACGTGCCTTTAGGTTCGGAATAGCTCCTGGAAACGGGTGGTAATGCC
GAATGTGCCCTTCGGGGGAAAGATTTATCGCCTTTAGAGCGGCCCGCGTCTGATTAGCTAGTTGGTGAGGTAACGGCTCA
CCAAGGCGACGATCAGTAGCTGGTCTGAGAGGATGACCAGCCACACTGGGACTGAGACACGGCCCAGACTCCTACGGGAG
GCAGCAGTGGGGAATCTTGCGCAATGGGCGAAAGCCTGACGCAGCCATGCCGCGTGAATGATGAAGGTCTTAGGATTGTA
AAATTCTTTCACCGGGGACGATAATGACGGTACCCGGAGAAGAAGCCCCGGCTAACTTCGTGCCAGCAGCCGCGGTAAT
>Brevundimonas_terrae_FN433014
AGCGAACGCTGGCGGCAGGCCTAACACATGCAAGTCGAACGGACCCTTCGGGGTTAGTGGCGGACGGGTGAGTAACACGT
GGGAACGTGCCTTTAGGTTCGGAATAGCTCCTGGAAACGGGTGGTAATGCCGAATGTGCCCTTCGGGGGAAAGATTTATC
GCCTTTAGAGCGGCCCGCGTCTGATTAGCTAGTTGGTAAGGTAAAAGCTTACCAAGGCGACGATCAGTAGCTGGTCTGAG
AGGATGACCAGCCACATTGGGACTGAGACACGGCCCAAACTCCTACGGGAGGCAGCAGTGGGGAATCTTGCGCAATGGGC
GAAAGCCTGACGCAGCCATGCCGCGTGAATGATGAAGGTCTTAGGATTGTAAAATTCTTTCACCGGGGACGATAATGACG
GTACCCGGAGAAGAAGCCCCGGCTAACTTCGTGCCAGCAGCCGCGGTAAT
>Brevundimonas_vesicularis_FM955876
TTAGAGTTTGATCCTGGCTCAGAGCGAACGCTGGCGGCAGGCCTAACACATGCAAGTCGAACGAACTCTTCGGAGTTAGT
GGCGGACGGGTGAGTAACACGTGGGAACGTGCCTTTAGGTTCGGAATAACTCAGGGAAACTTGTGCTAATACCGAATGTG
CCCTTCGGGGGAAAGATTTATCGCCTTTAGAGCGGCCCGCGTCTGATTAGCTAGTTGGTGAGGTAAAGGCTCACCAAGGC
GACGATCAGTAGCTGGTCTGAGAGGATGATCAGCCACATTGGGACTGAGACACGGCCCAAACTCCTACGGGAGGCAGCAG
TGGGGAATCTTGCGCAATGGGCGAAAGCCTGACGCAGCCATGCCGCGTGAATGATGAAGGTCTTAGGATTGTAAAATTCT
TTCACCGGGGACGATAATGACGGTACCCGGAGAAGAAGCCCCGGCTAACTTCGTGCCAGCAGCCGCGGTAAT
>Brochothrix_thermosphacta_NR_113587.1
GACGAACGCTGGCGGCGTGCCTAATACATGCAAGTCGAACGAACGGATAAAGAGCTTGCTCTTTTGAAGTTAGTGGCGGA
CGGGTGAGTAACACGTGGGTAACCTGCCTCACAGCTGGGGATAACATCGAGAAATCGATGCTAATACCGAATGTGCTGAA
CATCATAAGATGTTCAAGTGAAAGACGGTTTCGGCTGTCACTGTGAGATGGACCCGCGCTGGATTAGCTAGTTGGTAAGG
TAATGGCTTACCAAGGCGACGATCCATAGCCGACCTGAGAGGGTGATCGGCCACATTGGGACTGAGACACGGCCCAAACT
CCTACGGGAGGCAGCAGTAGGGAATCTTCGGCAATGGACGAAAGTCTGACCGAGCAACGCCGCGTGAGCGAAGAAGGCCT
TCGGGTCGTAAAGCTCTGTTGTTAGAGAAGAACATGGGTGAGAGTAACTGTTCACCCCTTGACGGTATCTAACCAGAAAG
CCACGGCTAACTACGTGCCAGCAGCCGCGGTAAT
>Bulleidia_extructa_AF220064
GATAAACGCTGGCGGCGTGCCTAATACATGCAAGTCGAACGCCGGACACCTAGCTTGCTAGGGAGAAGGAGTGGCGAACG
GGTGAGTAATACATAAGCAATCTGCCCACAAAGACTGGGATAACCTCTGGAAACGGGGACTAATACCGGATAGGTAGAAG
AGAGGCATCTTTCTTCTATTAAAGATGAGAAGCACTAGTGGATGAGCTTATGGCGCATTAGTTAGTTGGTGAGGTAACGG
CCCACCAAGACGATGATGCGTAGCCGGCCTGAGAGGGTGAACGGCCACATTGGGACTGAGACACGGCCCAGACTCTACGG
GAGGCAGCAGTAGGGAATTTTCGGCAATGGGGGGAACCCTGACCGAGCAACGCCGCGTGAGTGAAGACGGCCTTCGGGTT
GTAAAGCTCTGTTGTAAGAAAAGATAAACTAGGAGAGGATCTTAGTCAGACATTATCTTACCAGAAAGCCACGGCTAATT
ACGTGCCAGCAGCCGCGGTAAT
>Burkholderia_cepacia_AY741362.1
CTTAGAGTTTGATCATGGCTCAGATTGAACGCTGGCGGCATGCCTTACACATGCAAGTCGAACGGCAGCACGGGTGCTTG
CACCTGGTGGCGAGTGGCGAACGGGTGAGTAATACATCGGAACATGTCCTGTAGTGGGGGATAGCCCGGCGAAAGCCGGA
TTAATACCGCATACGATCCACGGATGAAAGCGGGGGACCTTCGGGCCTCGCGCTATAGGGTTGGCCGATGGCTGATTAGC
TAGTTGGTGGGGTAAAGGCCTACCAAGGCGACGATCAGTAGCTGGTCTGAGAGGACGACCAGCCACACTGGGACTGAGAC
ACGGCCCAGACTCCTACGGGAGGCAGCAGTGGGGAATTTTGGACAATGGGCGAAAGCCTGATCCAGCAATGCCGCGTGTG
TGAAGAAGGCCTTCGGGTTGTAAAGCACTTTTGTCCGGAAAGAAATCCTTGGTCCTAATATGGCCGGGGGATGACGGTAC
CGGAAGAATAAGCACCGGCTAACTACGTGCCAGCAGCCGCGGTAAT
>Butyricicoccus_pullicaecorum_EU410376
TAGTTTGATCCTGGCTCAGGATGAACGCTGGCGGCGTGCCTAACACATGCAAGTCGAACGGAGTTGTTTGAGGAAATCCT
TCGGGATGGAATCTTCCAACTTAGTGGCGGACGGGTGAGTAACGCGTGAGCAATCTGCCTTTCAGAGGGGGATAACAGCC
GGAAACGGCTGCTAATACCGCATAATGCATTGAATTCGCATGTTTTTGATGCCAAAGATTTTATCGCTGAAAGATGAGCT
CGCGTCTGATTAGCTAGTTGGCGGGGTAACGGCCCACCAAGGCGACGATCAGTAGCCGGACTGAGAGGTTGAACGGCCAC
ATTGGGACTGAGGACACGGCCCAGACTCCTACCGGGAGGCAGCAGTGGGGAATATTGCGCAATGGGGGCAACCCTGACGC
AGCAACGCCGCGTGATTGATGAAGGTCTTCGGATTGTAAAAATCTTTAATCAGGGACGAAACAAATGACGGTACCTGAAG
AATAAGCTCCGGCTAACTACGTGCCAGCAGCCGCGGTAAT
>Butyricimonas_synergistica_AB443948
AGAGTTTGATCCTGGCTCAGGATGAACGCTAGCGACAGGCTTAACACATGCAAGTCGAGGGGCAGCATGAGGTAGCAATA
CCTTGATGGCGACCGGCGCACGGGTGAGTAACACGTGTGCAACCAACCTCGTGCCGGGAGATAACCCGCGGAAACGTGGA
CTAACATCCCATGGGACTTTTTGGTCGCATGACCAAAATTTTAAAAGTAATGGCACGAGACGGGCACGCGCGGCATTAGG
TAGTTGGCGGGGTAACGGCCCACCAAGCCGACGATGCCTAGGGGTTCTGAGAGGAAGGTCCCCCACACTGGAACTGAGAC
ACGGTCCAGACTCCTACGGGAGGCAGCAGTGAGGAATATTGGTCAATGGGCGGAAGCCTGAACCAGCCAAGTCGCGTGAG
GGAAGAATGGTCTATGGCCTGTAAACCTCTTTTGAAAGGGAAGAATAAGTGGCACGTGTGCCATGATGCCAGTACCTTTC
GAATAAGCATCGGCTAACTCCGTGCCAGCAGCCGCGGTAAC
>Butyricimonas_virosa_AB443949
GGCGACCGGCGCACGGGTGAGTAACACGTGTGCAACCAACCCCGTACCGGGAGATAACCCGCGGAAACGTGGACTAACAT
CCCATAATACTGGAGGATCGCATGATCTTTCATTTAAAATTCCGGTGGTACGGGACGGGCACGCGCGACATTAGGTAGTT
GGCGGGGTAACGGCCCACCAAGCCGACGATGTCTAGGGGTTCTGAGAGGAAGGTCCCCCACACTGGAACTGAGACACGGT
CCAGACTCCTACGGGAGGCAGCAGTGAGGAATATTGGTCAATGGGCGCGAGCCTGAACCAGCCAAGTCGCGTGAGGGAAG
AATGGTCCATGGCCTGTAAACCTCTTTTGTCAAGGAAGAATAAAATGTACGTGTGCCTTCTTGCCAGTACTTGACGAATA
AGCATCGGCTAACTCCGTGCCAGCAGCCGCGGTAAT
>Butyrivibrio_crossotus_FR733670
TTTGATCCTGGCTCAGGATGAACGCTGGCGGCGTGCTTAACACATGCAAGTCGAACGAAGCACTTCATAAAGCTTGCTTT
AAGAAGTGACTTAGTGGCGGACGGGTGAGTAACGCGTGGGTAACCTGCCTTACACAGGGGGATAACAGTTAGAAATGACT
GCTAATACCGCATAAAACAGCAGAGTCGCATGACTCAACTGTCAAAGATTTATCGGTGTAAGATGGACCCGCGTCTGATT
AGCTAGTTGGTGGGGTAACGGCCTACCAAGGCGACGATCAGTAGCCGGCCTGAGAGGGTGAACGGCCACATTGGGACTGA
GACACGGCCCAAACTCCTACGGGAGGCAGCAGTGGGGAATATTGGACAATGGGCGAAAGCCTGATCCAGCGACGCCGCGT
GAGCGATGAAGTATTTCGGTATGTAAAGCTCTATCAGCAGGGAAGAAAACGACGGTACCTGACTAAGAAGCCCCGGCTAA
CTACGTGCCAGCAGCCGCGGTAAT
>Butyrivibrio_fibrisolvens_AY699274
AGAGTTTGATCCTGGCTCAGGATGAACGCTGGCGGCGTGCCTAACACATGCAAGTCGAACGGAGATTTAACGCTGATGAG
GCTTCGGCGGAATCTTGTTAAATCTTAGTGGCGGACGGGTGAGTAACGCGTGGGCAACCTGCCTCATACTGGGGGATAAC
AGTTGGAAACGGCTGTTAATACCGCATAAGCGCACAGCATCGCATGATGCAGTGTGAAAAACTCCGGTGGTATGAGATGG
GCCCGCGTCAGATTAGCTAGTTGGTAAGGTAACGGCTTACCAAGGCAACGATCTGTAGCCGGACTGAGAGGTCGGACGGC
CACATTGGGACTGAGACACGGCCCAAACTCCTACGGGAGGCAGCAGTGGGGGATATTGCACAATGGAGGAAACTCTGATG
CAGCGACGCCGCGTGAGTGAAGAAGTATTTCGGTATGTAAAGCTCTATCAGCAGGGAAGAAAGGCTCGTAAGAGAGATGA
CGGTACCTGACTAAGAAGCCCCGGCTAACTACGTGCCAGCAGCCGCGGTAAT
>Campylobacter_coli_AB587654
TTTTTATGGAGAGTTTGATCCTGGCTCAGAGTGAACGCTGGCGGCGTGCCTAATACATGCAAGTCGAACGATGAAGCTTC
TAGCTTGCTAGAAGTGGATTAGTGGCGCACGGGTGAGTAAGGTATAGTTAATCTGCCCTACACAAGAGGACAACAGTTGG
AAACGACTGCTAATACTCTATACTCCTGCTTAACACAAGTTGAGTAGGGAAAGTTTTTCGGTGTAGGATGAGACTATATA
GTATCAGCTAGTTGGTAAGGTAATGGCTTACCAAGGCTATGACGCTTAACTGGTCTGAGAGGATGATCAGTCACACTGGA
ACTGAGACACGGTCCAGACTCCTACGGGAGGCAGCAGTAGGGAATATTGCGCAATGGGGGAAACCCTGACGCAGCAACGC
CGCGTGGAGGATGACACTTTTCGGAGCGTAAACTCCTTTTCTTAGGGAAGAATTCTGACGGTACCTAAGGAATAAGCACC
GGCTAACTCCGTGCCAGCAGCCGCGGTAAT
>Campylobacter_concisus_CAJRRDAI
NATATGGAGAGTTTGATCCTGGCTCAGAGTGAACGCTGGTGGCGTGCCTAATACATGCAAGTCGAACGGACAAGTAAGAG
CTTGCTCTTATGAGTTAGTGGCGCACGGGTGAGTAATGTATAGCTAATCTGCCCTACACTAGAGGACAACAGTTGGAAAC
GACTGCTAATACTCTATACTCCTGTCTTACATAAGTTAGATAGGGAAAGTNTTTCGGTGTAGGATGAGGCTNTATTGTAT
CAGCTAGTTGGTGAGGTAATGGCTCACCAAGGCTATGACGCATAACTGGTCTGAGAGGATGATCAGTCACACTGGAACTG
AGACACGGTCCAGACTCCTACGGGAGGCAGCAGTAGGGAATATTGCTCAATGGGGGAAACCCTGAAGCAGCAACGCCGCG
TGGAGGATGACACTTTTCGGAGCGTAAACTCCNTTTGTTAGGGAAGAATAATGACGGTACCTAACGAATAAGCACCGGCT
AACTCCGTGCCAGCAGCNGCGGTNAT
>Campylobacter_curvus_AF550652.1
TGGCGGCGTGCCTAATACATGCAAGTCGAACGGACAAGTAAGAGCTTGCTCTTATGAGTTAGTGGCGCACGGGTGAGTAA
TGTATAGCTAATCTGCCCCATAGTGGAGGACAACAGTTGGAAACGACTGCTAATACTCCATACTCCATTTATATATAAGT
ATAAATGGGAAAGTCGAACCCTATATATTGTTTATTTATCAAATACCTACGGCGCAATCGAAAGTTGCGGTGTGCTTTAG
GTGAGTCAAGGGAGCGTAGCTCCTTGTCGCAAAGACGGACTTTGTTCGTCTGCGAAGTAAATAATATATAGGGTTTCTCG
CTATGGGATGAGGCTATATCGTATCAGCTAGTTGGTAAGGTAATGGCTTACCAAGGCTATGACGCGTAACTGGTCTGAGA
GGATGATCAGTCACACTGGAACTGAGACACGGTCCAGACTCCTACGGGAGGCAGCAGTAGGGAATATTGCTCAATGGGGG
AAACCCTGAAGCAGCAACGCCGCGTGGAGGATGACACTTTTCGGAGCGTAAACTCCTTTTCTTGGGGAAGAAATTTGACG
GTACCCAAGGAATAAGCACCGGCTAACTCCGTGCCAGCAGCCGCGGTAAT
>Campylobacter_faecalis_AJ276874
CGCCTGGCGGCGTGCCTAATACATGCAAGTCGAACGAAGTTTTAAGGGCTTGCTCTTAAAACTTAGTGGCGCACGGGTGA
GTAATGTATAGCTAATCTGCCCTACACTAGGGGACAACACTTAGAAATGAGTGCTAATACCCTATACTCCGTTTTATCAT
AAGTTAAAATGGGAAAGTTTTTCGGTGTAGGATGAGGCTATATTGTATCAGCTAGTTGGTAAGGTAATGGCTTACCAAGG
CTATGACGCATAACTGGTCTGAGAGGATGATCAGTCACATTGGAACTGAGACACGGTCCAGACTCCTACGGGAGGCAGCA
GTAGGGAATATTGCTCAATGGGGGAAACCCTGAAGCAGCAACGCCGCGTGGAGGATGACACTTTTCGGAGCGTAAACTCC
TTTTCTTTGGGAAGAATTCTGACGGTACCAAAGGAATAAGCACCGGCTAACTCCGTGCCAGCAGCCGCGGTAAT
>Campylobacter_fetus_AF482990
TTATGGAGAGTTTGATCCTGGCTCAGAGTGAACGCNGGCGGCGTGCCTAATACATGCAAGTCGAACGGAGTATTAAGAGA
GCTTGCTNTNTTAATACNTAGTGGCGCACGGGTGAGTAATGTATAGTTAATCTGCCCTACACTGGAGGACAACAGTTAGA
AATGACTGCTAATACTCCATACTCCTTCTTAACATAAGTTAAGTCGGGAAAGTNTTTCGGTGTAGGATGAGACTATATTG
TATCAGCTAGTTGGTAAGGTAATGGCTTACCAAGGCTNTGACGCATAACTGGTCTGAGAGGATGATCAGTCACACTGGAA
CTGAGACACGGTCCAGACTCCTACGGGAGGCAGCAGTAGGGAATATTGCTCAATGGGGGAAACCCTGAAGCAGCAACGCC
GCGTGGAGGATGACACTTTTCGGAGCGTAAACTCCNTTTGTTAGGGAAGAACCATGACGGTACCTAACGAATAAGCACCG
GCTAACTCCGTGCCAGCAGCCGCGGTAAT
>Campylobacter_gracilis_AB663242
TTTGATCCTSGCTCAGAGTGAACGCTGGCGGCGTGCCTAATACATGCAAGTCGAACGGAATTTAAGAGGGCTTGCTCTTT
TAAATTTAGTGGCGCACGGGTGAGTAATATATAGCTAATCTGCCCCTTGCTGGAGGACAACAGTTAGAAATGACTGCTAA
TACTCCATACTCCTTTTTACCATAAGATAAATCGGGAAAGAATTTCGGCAAGGGATGAGACTATATCGTATCAGCTAGTC
GGTGGGGTAACGGCCTACCGAGGCTATGACGCGTAACTGGTCTGAGAGGATGATCAGTCACATTGGAACTGAGACACGGT
CCAAACTCTACGGGAGGCAGCAGTAGGGAATATTGCGCAATGGGGGAAACCCTGACGCAGCAACGCCGCGTGGAGGATGA
CACTTTTCGGAGCGTAAACTCCTTTTGTTAGGGAAGAATAATGACGGTACCTAACGAATAAGCACCGGCTAACTCCGTGC
CAGCAGCCGCGGTAAT
>Campylobacter_hominis_AF062490
TTTGATCCTGGCTCAGAGTGAACGCTGGCGGCGTGCCTAATACATGCAAGTCGAACGAACGAATAANAGCTTGCTCTTAT
AAGTTAGTGGCGCACGGGTGAGTAATATATAGCTAATCTGCCTCTTAGTAGAGGATAACAGTCGGAAACGATTGCTAATA
CTCTATACTTCTGCTTTACATAAGTAAAGTAGACAAAGTTTTTCGCTAAGAGATGAGGCTATACTGTATCAGCTAGTTGG
TAAGGTAACGGCTTACCAAGGCTATGACGCATAACTGGTCTGAGAGGATGATCACTCACACTGGAACTGAGACACGGTCC
AGACTCCCACGGGAGGCAGCAGTAGGGAATATTGCGCAATGGGGGAAACCCTGACGCAGCAACGCCGCGTGGAGGATGAC
ACTTTTCGGAGCGTAAACTCCTTTTATCGGGAAAGAATAATGACGGTACCCGATGAATAAGCACCGGCTAACTCCGTGCC
AGCAGCCGCGGTAAT
>Campylobacter_hyointestinalis_M65009.1
TATGGAGAGTTTGATCCTGGCTCAGAGTGAACGCTGGCGGCGTGCCTAATACATGCAAGTCGNACGGAGTATTAAGAGAG
CTTGCTYTYTTAATACNTAGTGGCGCACGGGTGAGTAATGTATAGTTAATCTGCCCTACACTGGAGGACAACAGTTAGAA
ATGACTGCTAATACTCCATACTCCTTCTTAACATAAGTTAAGTCGGGAAAGTYTTTCGGTGTAGGATGAGACTATATTGT
ATCAGCTAGTTGGTAAGGTAATGGCTTACCAAGGCTNTAACGCATAACTGGTCTGAGAGGATGATCAGTCACACTGGAAC
TGAGACACGGTCCAGACTCCTACGGGAGGCAGCAGTAGGGAATATTGCTCAATGGGGGAAACCCTGAAGCAGCAACGCCG
CGTGGAGGATGACACTTTTCGGAGCGTAAACTCCTTTTGTTGGGGAAGAACCATGACGGTACCCAACGAATAAGCACCGG
CTAACTCCGTGCCAGCAGCCGCGGTAAT
>Campylobacter_jejuni_Y19244
CTGGCTCAGAGTGAACGCTGGCGGCGTGCCTAATACATGCAAGTCGAACGATGAAGCTTCTAGCTTGCTAGAAGTGGATT
AGTGGCGCACGGGTGAGTAAGGTATAGTTAATCTGCCCTACACAAGAGGACAACAGTTGGAAACGACTGCTAATACTCTA
TACTCCTGCTTAACACAAGTTGAGTAGGGAAAGTTTTTCGGTGTAGGATGAGACTATATAGTATCAGCTAGTTGGTAAGG
TAATGGCTTACCAAGGCTATGACGCTTAACTGGTCTGAGAGGATGATCAGTCACACTGGAACTGAGACACGGTCCAGACT
CCTACGGGAGGCAGCAGTAGGGAATATTGCGCAATGGGGGAAACCCTGACGCAGCAACGCCGCGTGGAGGATGACACTTT
TCGGAGCGTAAACTCCTTTTCTTAGGGAAGAATTCTGACGGTACCTAAGGAATAAGCACCGGCTAACTCCGTGCCAGCAG
CCGCGGTAAT
>Campylobacter_lari_AM922330
AGAGTTTGATCCTGGCTCAGAGTGAACGCTGGCGGCGTGCCTAATACATGCAAGTCGAACGATGAAGCTTTTAGCTTGCT
AGAAGTGGATTAGTGGCGCACGGGTGAGTAAGGTATAGTTAATCTGCCCTACACAAGAGGACAACAGTTGGAAACGACTG
CTAATACTCTATACTCCTGCTTAACACAAGTTGAGTAGGGAAAGTTTTTTCGGTGTAGGATGAGACTATATAGTATCAGC
TAGTTGGTGAGGTAATGGCTCACCAAGGCTATGACGCTTAACTGGTCTGAGAGGATGATCAGTCACACTGGAACTGAGAC
ACGGTCCAGACTCCTACGGGAGGCAGCAGTAGGGAATATTGCGCAATGGGGGAAACCCTGACGCAGCAACGCCGCGTGGA
GGATGACACTTTTCGGAGCGTAAACTYYTTTTCTTAGGGAAGAATTCTGACGGTACCTAAGGAATAAGCACCGGCTAACT
CCGTGCCAGCAGCCGCGGTAAT
>Campylobacter_rectus_JN713167
GAGTTTGATCCTGGCTCAGAGTGAACGCTGGCGGCGTGCCTAATACATGCAAGTCGAACGGAGATTAAGTAGCTTGCTAT
TTAATCTTAGTGGCGCACGGGTGAGTAATATATAGCTAATCTGCCCTACACTAGAGGACAACAGTTGGAAACGACTGCTA
ATACTCTATACTCCTTCTAAGCATAAGCTTAGTCGGGAAAGTTAATAAAATTTGCTTTTTGGTTTCATCTTGAGAGATAT
GGACGTATAACAACTAAATTGATACGCCGATGTGGCAAACATCGGTGTGCTTTAGGTGGGTCAAGGGAGCGCTTGCGCTT
CTTGTCGCAAAGAAAGGCTTTGCCTATCTGCGAAGTCCGTATTTGTCAAGATGAAATCTTGCAAATGTATTTTTTCGGTG
TAGGATGAGGCTATATCGTATCAGCTAGTTGGTGAGGTAATGGCTCACCAAGGCTATGACGCGTAACTGGTCTGAGAGGA
TGATCAGTCACACTGGAACTGAGACACGGTCCAGACTCCTACGGGAGGCAGCAGTAGGGAATATTGCTCAATGGGGGAAA
CCCTGAAGCAGCAACGCCGCGTGGAGGATGACACTTTTCGGAGCGTAAACTCCTTTTCTTGGGAAAGAATTATGACGGTA
CCCAAGGAATAAGCACCGGCTAACTCCGTGCCAGCAGCCGCGGTAAT
>Campylobacter_showae_JQ228546.1
CTGGCGCAGAGTGAACGCTGGCGGCGTGCCTAATACATGCAAGTCGAACGGAGATTAAGTAGCTTGCTATTTAATCTTAG
TGGCGCACGGGTGAGTAATATATAGCTAACTTGCCCATTACTAAGGGACAACAGTTGGAAACGACTGCTAATACCTTATA
CTCCGTATCTATATAAGTAGATACGGGAAAGTTTTTCGGTAATGGATAGGGCTATATCGTATCAGCTAGTTGGTAAGGTA
ATGGCTTACCAAGGCTATGACGCGTAACTGGTCTGAGAGGATGATCAGTCACACTGGAACTGAGACACGGTCCAGACTCC
TACGGGAGGCAGCAGTAGGGAATATTGCTCAATGGGGGAAACCCTGAAGCAGCAACGCCGCGTGGAGGATGACACTTTTC
GGAGCGTAAACTCCTTTTCTTGGGAAAGAATTATGACGGTACCCAAGGAATAAGCACCGGCTAACTCCGTGCCAGCAGCC
GCGGTAAT
>Campylobacter_upsaliensis_CAJRRDG
CCTATGGAGAGTTTGATCCTGGCTCAGAGTGAACGCTGGCGGCGTGCCTAATACATGCAAGTCGAACGATGAAGCTTTTA
GCTTGCTAGAAGTGGATTAGTGGCGCACGGGTGAGTAAGGTATAGTTAATCTGCCCTACACTGGGGGACAACACTTAGAA
ATGAGTGCTAATACCCCATACTCCTATTTAACATAAGTTAGGTAGGGAAAGTTTTTCGGTGTAGGATGAGACTATATAGT
ATCAGCTAGTTGGTAAGGTAAAGGCTTACCAAGGCTATGACGCTTAACTGGTCTGAGAGGATGATCAGTCACACTGGAAC
TGAGACACGGTCCAGACTCCTACGGGAGGCAGCAGTAGGGAATATTGCGCAATGGGCGAAAGCCTNACGCAGCAACGCCG
CGTGGAGGATGACACTTTTCGGAGCGTAAACTCCNNTTCTTTGGGAAGAATTTTGACGGTACCAAAGGAATAAGCACCGG
CTAACTCCGTGCCAGCAGCCGCGGTAAT
>Capnocytophaga_granulosa_CGU41348
ACGATGAAGAGTTTGATCCTGGCTCAGGATNAACGCTAGCGGCAGGCCTAACACATGCAAGTCGAGGGAGAAGCYCTTCG
GGGCAGAAACCGGCGCACGGGTGCGTAACGCGTATGCAACCTACCTTTCRCAGGGGGATAGCCCGAAGAAATTTGGATTA
ATACCCCATAATATTATTGGATGGCATCATTTGATAATTAAAATTACGATGGTGAAAGATGGGCATGCGTCCTATTAGCT
AGTTGGAGTGGTAACGGCACCCNAAGGCTNCGATAGGTAGGGGTCCTGAGAGGGAGATCCCCCACACTGGTACTGAGACA
GGGACCAGACTCCTACGGGAGGCAGCAGTGAGGAATATTGGTCAATGGTCGGAAGACTGAACCAGCCATGCCGCGTGCAG
GAAGAATGCCTTATGGGTTGTAAACTGCTTTTATATGGGAAGAATAAGGTGTACGTGTACATTGATGACGGTACCATATG
AATAAGCATCGGCTAACTCCGTGCCAGCAGCCGCGGTNAT
>Capnocytophaga_ochracea_FJ577260
GAGTTTGATCCTGGCTCAGGATGAACGCTAGCGGCAGGCCTAACACATGCAAGTCGAGGGGGAAGTTACTTTCGGGTAAC
AGAGACCGGCGTACGGGTGCGTAACGCGTATACAATCTGCCTTTCACTGGGGGATAGCCCGAAGAAATTTGGATTAATAC
CCCATAGTATATAGGGACGGCATCGTTTTTATATTAAAGCTCTGGTGGTGAAAGATGAGTATGCGTTCTATTAGCTAGTT
GGAGAGGTAACGGCTCCCCAAGGCTATGATAGATAGGGGTTCTGAGAGGGATGTCCCCCACACTGGTACTGAGATACGGA
CCAGACTCCTACGGGAGGCAGCAGTGAGGAATATTGGACAATGGTCGGAAGACTGATCCAGCCATGCCGCGTGCAGGATG
ACTGCCTTATGGGTTGTAAACTGCTTTTGTAAGGGAAGAATAAGGGCTACGCGTAGTTTGATGACGGTACCTTACGAATA
AGCATCGGCTAACTCCGTGCCAGCAGCCGCGGTAAT
>Capnocytophaga_sputigena_X67609
AGAGTTTGATCCTGGCTCAGGATGAACGCTAGCGGCAGGCCTAACACATGCAAGTCGAGGGAGAGGTTACCTTCGGGTAA
CCAAAACCGGCGCACGGGTGCGTAACGCGTATACAATCTGCCTTTCACATAGGGATAGCCCGAAGAAATTTGGATTAATA
CCTAATGGTATATAGGAGCGGCATCGTTTTTATATTAAAGCTACGGTGGTGAAAGATGAGTATGCGTTCTATTAGCTAGT
TGGAGAGGTAACGGCTCCCCAAGGCGACGATAGATAGGGGTTCTGAGAGGGATGTCCCCCACACTGGTACTGAGATACGG
ACCAGACTCCTACGGGAGGCAGCAGTGAGGAATATTGGACAATGGTCGGAAGACTGATCCAGCCATGCCGCGTGCAGGAT
GAAGGTCCTATGGATTGTAAACTGCTTTTGTAAGGGAAGAATAAGGAGTACGTGTACTTTGATGACGGTACCTTACGAAT
AAGCATCGGCTAACTCCGTGCCAGCAGCCGCGGTAAT
>Catabacter_hongkongensis_AB671763
GACGAACGCTGGCGGCGTGCTTAACACATGCAAGTCGAACGAAGTTGCTCTTTGGGAAGCCCTCGGGTGGAACTGTGAGT
ATACTTAGTGGCGGACGGGTGAGTAACGCGTGAGCAATCTGCCCTGCAATGGGGGACAACAGTTGGAAACGACTGCTAAT
ACCGCATAAGACCACGAAACCGCATGGTTTAGAGGTAAAAGGATTCATTCGATGCAGGATGAGCTCGCGTCCCATTAGAT
AGTTGGTGAGGTAACGGCCCACCAAGTCAACGATGGGTAGCCGACCTGAGAGGGTGATCGGCCACATTGGAACTGAGAAA
CGGTCCAAACTCCTACGGGAGGCAGCAGTGGGGAATATTGGGCAATGGGGGAAACCCTGACCCAGCAACGCCGCGTGAAG
GAAGAAGGCCTTCGGGTTGTAAACTTTTGTCCTATGGGACGAAAAAAATGACGGTACCATAGGAGGAAGCTCCGGCTAAC
TACGTGCCAGCAGCCGCGGTAAT
>Catenibacterium_mitsuokai_AB030225
TAATACATGCAAGTCGAACGAATCTTCTTCCTTAGATGAGTGGCGAACGGGTGAGTAATACATAGGTAACCTGCCCCTGT
GCGGGGGGATAACAGGAGGAAACTCCTGCTAATACCGCATAGCCATGAGCACCGCATGGAGCTCATGCCAAATATCCTTT
CGGGGATAGCGCAGGGATGGACCTATGGCGCATTAGCTAGTTGGCGGGGCAACGGCCCACCAAGGCAACGATGCGTAGCC
GGCCTGAGAGGGCGGACGGCCACATTGGGACTGAGACACGGCCCAGACTCCTACGGGAGGCAGCAGTAGGGAATTTTCGG
CAATGGGGGAAACCCTGACCGAGCAACGCCGCGTGAGCGAAGAAGGCCTTCGGGTCGTAAAGCTCTGTTGTAAAGGAAGA
ACGGCGCATACAGGAAATGGTATGCGAGTGACGGTACTTTACCACAAAGCCACGGCTAACTACGTGCCAGCAGCCGCGGT
[truncated: 5,394 more rows]

## Sheet: V4-V6
>Abiotrophia_defectiva_AY879307
AGTAGGGAATCTTCCGCAATGGACGCAAGTCTGACGGAGCAACGCCGCGTGAGTGAAGAAGGTCTTCGGATCGTAAAGCT
CTGTTGTTAGAGAAGAACAGCGCATAGAGTAACTGTTATGCGTGTGACGGTATCTAACCAGAAAGCCACGGCTAACTACG
TGCCAGCAGCCGCGGTAATACGTAGGTGGCGAGCGTTGTCCGGATTTATTGGGCGTAAAGGGAGTGTAGGCGGTCTTTTA
AGTCTGATGTGAAAGCCCACGGCTCAACCGTGGAGGGTCATTGGAAACTGGGAGACTTGAGTGCAGAAGAGGAGAGCGGA
ATTCCATGTGTAGCGGTGAAATGCGTAGATATATGGAGGAACACCAGTGGCGAAGGCGGCTCTCTGGTCTGTAACTGACG
CTGAGGCTCGAAAGCGTGGGGAGCAAACAGGATTAGATACCCTGGTAGTCCACGCCGTAAACGATGAGTGCTAAGTGTTG
GAGGGGTTCCACCCTTCAGTG
>Abiotrophia_para-adiacens_AB022027
AGTAGGGAATCTTCCGCAATGGACGNCAGTCTGACGGAAGCACGCCGCGTGAGTGAAGAAGGTTATCGGATCGNTAAACT
CTGTTTGTAGAGAAGAAACAGTGCTGGAGTAAACTGTAGCGCCTTGACGGTATCTAACCAGAAANNGCACGCTAACTACG
TGCCAGCAGCCCGCGTAATACGTANGTGGCAAGCGTTGTCCGGATTTATGGGCGTAAAGCGAGCGCAGGCGGTTCCTTAA
GTCTGATGTGAAAGCCCCCGGCTCAACCGGGGAGGGTCATTGGAAACTGGGGAACTTGAGTGCAGAAGAGGAGAGTGGAA
TTCCATGTGTAGCGGTGAAATGCGTAGATATATGGAGGAACACCAGTGGCGAAGGCGACTCTCTGGTCTGTAACTGACGC
TGAGGCTCGAAAGCGTGGGTAGCAAACAGGATTAGATACCCTGGTAGTCCACGCCGTAAACGATGAGTGCTAAGTGTTGG
AGGGTTTCCGCCCTTCAGTGC
>Acetanaerobacterium_elongatum_AY487928
AGTGGGGGATATTGCACAATGGAGGAAACTCTGATGCAGCGACGCCGCGTGAGGGAAGAAGGTCTTCGGATTGTAAACCT
CTGTCTTCGGGGACGATAATGACGGTACCCGAGGAGGAAGCCACGGCTAACTACGTGCCAGCAGCCGCGGTAATACGTAG
GTGGCAAGCGTTGTCCGGAATTACTGGGTGTAAAGGGAGCGTAGGCGGGCTCGCAAGTTGAATGTTAAATCTACCGGCTC
AACCGGTAACCGCGTTCAAAACTGCGAGTCTTGAGTGTAGTAGAGGCAGGCGGAATTCCTAGTGTAGCGGTGAAATGCGT
AGATATTAGGAGGAACACCAGTGGCGAAGGCGGCCTGCTGGGCTTTTACTGACGCTGATGCTCGAAAGCATGGGGAGCAA
ACAGGATTAGATACCCTGGTAGTCCATGCCGTAAACGATGATTACTAGGTGTGGGGGGACTGACCCCTTCCGTGCCGCAG
TTAACACAATAAGTAATCCAC
>Achromobacter_denitrificans_NR_113732.1
AGTGGGGAATTTTGGACAATGGGGGAAACCCTGATCCAGCCATCCCGCGTGTGCGATGAAGGCCTTCGGGTTGTAAAGCA
CTTTTGGCAGGAAAGAAACGTCGNGGGTTAATACCCCGCGGAACTGACGGTACCTGCAGAATAAGCACCGGCTAACTACG
TGCCAGCAGCCGCGGTAATACGTAGGGTGCAAGCGTTAATCGGAATTACTGGGCGTAAAGCGTGCGCAGGCGGTTCGGAA
AGAAAGATGTGAAATCCCAGAGCTTAACTTTGGAACTGCATTTTTAACTACCGGGCTAGAGTGTGTCAGAGGGAGGTGGA
ATTCCGCGTGTAGCAGTGAAATGCGTAGATATGCGGAGGAACACCGATGGCGAAGGCAGCCTCCTGGGATAACACTGACG
CTCATGCACGAAAGCGTGGGGAGCAAACAGGATTAGATACCCTGGTAGTCCACGCCCTAAACGATGTCAACTAGCTGTTG
GGGCCTTCGGGCCTTGGTAGC
>Achromobacter_xylosoxidans_AJ560626
AGTGGGGAATATTGGACAATGGGCGCAAGCCTGATCCAGCCATACCGCGTGGGTGAAGAAGGCCTTCGGGTTGTAAAGCC
CTTTTGTTGGGAAAGAAAAGCAGTCGATTAATACTCGGTTGTTCTGACGGTACCCAAAGAATAAGCACCGGCTAACTTCG
TGCCAGCAGCCGCGGTAATACGAAGGGTGCAAGCGTTACTCGGAATTACTGGGCGTAAAGCGTGCGTAGGTGGTTGTTTA
AGTCTGTTGTGAAAGCCCTGGGCTCAACCTGGGAATTGCAGTGGATACTGGGCGACTAGAGTGTGGTAGAGGGTAGTGGA
ATTCCCGGTGTAGCAGTGAAATGCGTAGAGATCGGGAGGAACATCCATGGCGAAGGCAGCTACCTGGACCAACACTGACA
CTGAGGCACGAAAGCGTGGGGAGCAAACAGGATTAGATACCCTGGTAGTCCACGCCCTAAACGATGCGAACTGAATGTTG
GTGCAATTTGGCAACCCAGTA
>Acidaminococcus_fermentans_X78017
AGTGGGGAATCTTCCGCAATGGACGAAAGTCTGACGGAGCAACGCCGCGTGAGTGATGAAGGCCTTCGGGTTGTAAAACT
CTGTTGTCAGGGACGAAAGCACCGATCTATAATACATTTTGGTGTTGACGGTACCTGACGAGGAAGCCACGGCTAACTAC
GTGCCAGCAGCCGCGGTAATACGTAGGTGGCAAGCGTTGTCCGGAATTATTGGGCGTAAAGAGCATGTAGGCGGGCTTTT
AAGTCCGACGTGAAAATGCGGGGCTTAACCCCGTATGGCGTTGGATACTGGAAGTCTTGAGTGCAGGAGAGGAAAGGGGA
ATTCCCAGTGTAGCGGTGAAATGCGTAGATATTGGGAGGAACACCAGTGGCGAAGGCGCCTTTCTGGACTGTGTCTGACG
CTGAGATGCGAAAGCCAGGGTAGCAAACGGGATTAGATACCCCGGTAGTCCTGGCCGTAAACGATGGGTACTAGGTGTAG
GAGGTATCGACCCCTTCTGTG
>Acidaminococcus_intestini_AF473835
AGTGGGGAATCTTCCGCAATGGACGAAAGTCTGACGGAGCAACGCCGCGTGAGTGATGAAGGTCTTCGGATTGTAAAACT
CTGTTGTTAGGGACGAAAGCACCGTGTTCGAACAGGTCATGGTGTTGACGGTACCTAACGAGGAAGCCACGGCTAACTAC
GTGCCAGCAGCCGCGGTAATACGTAGGTGGCAAGCGTTGTCCGGAATTATTGGGCGTAAAGAGCATGTAGGCGGGCTTTT
AAGTCTGACGTGAAAATGCGGGGCTTAACCCCGTATGGCGTTGGATACTGGAAGTCTTGAGTGCAGGAGAGGAAAGGGGA
ATTCCCAGTGTAGCGGTGAAATGCGTAGATATTGGGAGGAACACCAGTGGCGAAGGCGCCTTTCTGGACTGTGTCTGACG
CTGAGATGCGAAAGCCAGGGTAGCAAACGGGATTAGATACCCCGGTAGTCCTGGCCGTAAACGATGGATACTAGGTGTAG
GAGGTATCGACCCCTTCTGTG
>Acidovorax_facilis_AF078765
AGTGGGGAATTTTGGACAATGGGCGAAAGGCTGATCCAGCCATGCCGCGTGAAGGATGAAGGCCTTCGGGTTGTAAACTG
CTTTGGTACGGAACGAAAAGACTCCTTCTAATAAGGGGGGTCCATGACGGTACCGTAAGAATAAGCACCGGCTAACTACG
TGCCAGCAGCCGCGGTAATACGTAGGGTGCAAGCGTTAATCGGAATTACTGGGCGTAAAGCGTGCGCAGGCGGTTATATA
AGACAGATGTGAAATCCCCGGGCTCAACCTGGGAACTGCATTTGTGACTGTATAGCTAGAGTACGGTAGAGGGGGATGGA
ATTCCGCGTGTAGCAGTGAAATGCGTAGATATGCGGAGGAACACCCATGGCGAAGGCAATCCCCTGGACCTGTACTGACG
CTCATGCACGAAAGCGTGGGGAGCAAACAGGATTAGATACCCTGGTAGTCCACGCCCTAAACGATGTCAACTGGTTGGTG
GGTCTTCACTGACTCAGTAAC
>Acinetobacter_baumannii_JN695888
AGTGGGGAATATTGGACAATGGGGGGAACCCTGATCCAGCCATGCCGCGTGTGTGAAGAAGGCCTCAATGGGCTGTAAAG
TCACTTTAAGCGAGGAGGAGGCTACTTAAGGTAAATACCTTAGAGATAGTGGAGCGTTACTCGCAGAATAAGCACCGGCC
TAACTCTGTGCCAGGCAGCCGCGGTAATACAAGAGGGGTGGCGAGCGTTAATTCGGATTTACTGGGGCGTAAAGCGTGCC
GTAGGCGGCTTATTAAGTCGGATGTGAAATCCCCCGAGCTTAACTTGGGAAATTGCATTCGATAACTGGTGAGCCAGAGT
ATGGGAGAAGGATGGTAGAATTCCAGGTGTAGCGGTGAAATGCGTAGAGATCTGGAGGAATACCGATGGCGAAGGCAGCC
ATCTGGCCTAATACTGACGCTGAGGTACGAAAGCATGGGGAGCAAACAGGATTAGATACCCTGGTAGTCCATGCCGTAAA
CGATGTCTACTAGCCGTTGGG
>Acinetobacter_calcoaceticus_AM157426
AGTGGGGAATATTGGACAATGGGCGCAAGCCTGATCCAGCCATGCCGCGTGTGTGAAGAAGGCCTTATGGTTGTAAAGCA
CTTTAAGCGAGGAGGAGGCTACTGAAGTTAATACCTTCAGATAGTGGACGTTACTCGCAGAATAAGCACCGGCTAACTCT
GTGCCAGCAGCCGCGGTAATACAGAGGGTGCAAGCGTTAATCGGATTTACTGGGCGTAAAGCGCGCGTAGGCGGCTAATT
AAGTCAAATGTGAAATCCCCGAGCTTAACTTGGGAATTGCATTCGATACTGGTTAGCTAGAGTGTGGGAGAGGATGGTAG
AATTCCAGGTGTAGCGGTGAAATGCGTAGAGATCTGGAGGAATACCGATGGCGAAGGCAGCCATCTGGCCTAACACTGAC
GCTGAGGTGCGAAAGCATGGGGAGCAAACAGGATTAGATACCCTGGTAGTCCATGCCGTAAACGATGTCTACTAGCCGTT
GGGGCCTTTGAGGCTTTAGTG
>Acinetobacter_haemolyticus_HE651915
AGTGGGGAATATTGGACAATGGGCGGAAGCCTGATCCAGCCATGCCGCGTGTGTGAAGAAGGCCTTTTGGTTGTAAAGCA
CTTTAAGCGAGGAGGAGGCTCTCCTAGTTAATACCTAGGAAGAGTGGACGTTACTCGCAGAATAAGCACCGGCTAACTCT
GTGCCAGCAGCCGCGGTAATACAGAGGGTGCGAGCGTTAATCGGATTTACTGGGCGTAAAGCGTGCGTAGGCGGCTGATT
AAGTCGGATGTGAAATCCCTGAGCTTAACTTAGGAATTGCATTCGATACTGGTCAGCTAGAGTATGGGAGAGGATGGTAG
AATTCCAGGTGTAGCGGTGAAATGCGTAGAGATCTGGAGGAATACCGATGGCGAAGGCAGCCATCTGGCCTAATACTGAC
GCTGAGGTACGAAAGCATGGGGAGCAAACAGGATTAGATACCCTGGTAGTCCATGCCGTAAACGATGTCTACTAGCCGTT
GGGGCCTTTGAGGCTTTAGTG
>Acinetobacter_johnsonii_FN263374
AGTGGGGAATATTGGACAATGGGCGGAAGCCTGATCCAGCCATGCCGCGTGTGTGAAGAAGGCCTTTTGGTTGTAAAGCA
CTTTAAGCGAGGAGGAGGCTACTTAGATTAATACTCTAGGATAGTGGACGTTACTCGCAGAATAAGCACCGGCTAACTCT
GTGCCAGCAGCCGCGGTAATACAGAGGGTGCGAGCGTTAATCGGATTTACTGGGCGTAAAGCGTGCGTAGGCGGCTTTTT
AAGTCGGATGTGAAATCCCCGAGCTTAACTTGGGAATTGCATTCGATACTGGGAAGCTAGAGTATGGGAGAGGATGGTAG
AATTCCAGGTGTAGCGGTGAAATGCGTAGAGATCTGGAGGAATACCGATGGCGAAGGCAGCCATCTGGCCTAATACTGAC
GCTGAGGTACGAAAGCATGGGGAGCAAACAGGATTAGATACCCTGGTAGTCCATGCCGTAAACGATGTCTACTAGCCGTT
GGGGCCTTTGAGGCTTTAGTG
>Acinetobacter_junii_AB777646.1
AGTGGGGAATATTGGACAATGGGGGAAACCCTGATCCAGCCATGCCGCGTGTGTGAAGAAGGCCTTATGGTTGTAAAGCA
CTTTAAGCGAGGAGGAGGCTACTGAGACTAATACTCTTGGATAGTGGACGTTACTCGCAGAATAAGCACCGGCTAACTCT
GTGCCAGCAGCCGCGGTAATACAGAGGGTGCGAGCGTTAATCGGATTTACTGGGCGTAAAGCGTGCGTAGGCGGCTTTTT
AAGTCGGATGTGAAATCCCCGAGCTTAACTTGGGAATTGCATTCGATACTGGGAAGCTAGAGTATGGGAGAGGATGGTAG
AATTCCAGGTGTAGCGGTGAAATGCGTAGAGATCTGGAGGAATACCGATGGCGAAGGCAGCCATCTGGCCTAATACTGAC
GCTGAGGTACGAAAGCATGGGGAGCAAACAGGATTAGATACCCTGGTAGTCCATGCCGTAAACGATGTCTACTAGCCGTT
GGGGCCTTTGAGGCTTTAGTG
>Acinetobacter_lwoffii_ALU10875
AGTGGGGAATATTGGACAATGGGGGGAACCCTGATCCAGCCATGCCGCGTGTGTGAAGAAGGCCTTTTGGTTGTAAAGCA
CTTTAAGCGAGGAGGAGGCTACCGAGATTAATACTCTTGGATAGTGGACGTTACTCGCAGAATAAGCACCGGCTAACTCT
GTGCCAGCAGCCGCGGTAATACAGAGGGTGCAAGCGTTAATCGGATTTACTGGGCGTAAAGCGCGCGTAGGTGGCCAATT
AAGTCAAATGTGAAATCCCCGAGCTTAACTTGGGAATTGCATTCGATACTGGTTGGCTAGAGTATGGGAGAGGATGGTAG
AATTCCAGGTGTAGCGGTGAAATGCGTAGAGATCTGGAGGAATACCGATGGCGAAGGCAGCCATCTGGCCTAATACTGAC
ACTGAGGTGCGAAAGCATGGGGAGCAAACAGGATTAGATACCCTGGTAGTCCATGCCGTAAACGATGTCTACTAGCCGTT
GGGGCCTTTGAGGCTTTAGTG
>Acinetobacter_pittii_FJ694758
AGTGGGGAATATTGGACAATGGGCGCAAGCCTGATCCAGCCATGCCGCGTGTGTGAAGAAGGCCTTATGGTTGTAAAGCA
CTTTAAGCGAGGAGGAGGCTACTTTAGTTAATACCTAGAGATAGTGGACGTTACTCGCAGAATAAGCACCGGCTAACTCT
GTGCCAGCAGCCGCGGTAATACAGAGGGTGCAAGCGTTAATCGGATTTACTGGGCGTAAAGCGCGCGTAGGCGGCTAATT
AAGTCAAATGTGAAATCCCCGAGCTTAACTTGGGAATTGCATTCGATACTGGTTAGCTAGAGTGTGGGAGAGGATGGTAG
AATTCCAGGTGTAGCGGTGAAATGCGTAGAGATCTGGAGGAATACCGATGGCGAAGGCAGCCATCTGGCCTAACACTGAC
GCTGAGGTGCGAAAGCATGGGGAGCAAACAGGATTAGATACCCTGGTAGTCCATGCCGTAAACGATGTCTACTAGCCGTT
GGGGCCTTTGAGGCTTTAGTG
>Acinetobacter_radioresistens_HE651925
AGTGGGGAATATTGGACAATGGGGGGAACCCTGATCCAGCCATGCCGCGTGTGTGAAGAAGGCCTTTTGGTTGTAAAGCA
CTTTAAGCGAGGAGGAGGCTACCTAGATTAATACTTTAGGATAGTGGACGTTACTCGCAGAATAAGCACCGGCTAACTCT
GTGCCAGCAGCCGCGGTAATACAGAGGGTGCGAGCGTTAATCGGATTTACTGGGCGTAAAGCGTGCGTAGGCGGCCAATT
AAGTCAAATGTGAAATCCCCGAGCTTAACTTGGGAATTGCATTCGATACTGGTTGGCTAGAGTATGGGAGAGGATGGTAG
AATTCCAGGTGTAGCGGTGAAATGCGTAGAGATCTGGAGGAATACCGATGGCGAAGGCAGCCATCTGGCCTAATACTGAC
GCTGAGGTACGAAAGCATGGGGAGCAAACAGGATTAGATACCCTGGTAGTCCATGCCGTAAACGATGTCTACTAGCCGTT
GGGGCCCTTGAGGCTTTAGTG
>Acinetobacter_septicus_EF611418
AGTGGGGAATATTGGACAATGGGGGGAACCCTGATCCAGCCATGCCGCGTGTGTGAAGAAGGCCTTATGGTTGTAAAGCA
CTTTAAGCGAGGAGGAGGGTACTGGTATTAATACTACCAGCTACTGGACGTTACTCGCAGAATAAGCACCGGCTAACTCT
GTGCCAGCAGCCGCGGTAATACAGAGGGTGCGAGCGTTAATCGGATTTACTGGGCGTAAAGCGTGCGTAGGCGGCTAATT
GAGTCGGATGTGAAATCCCCGAGCTTAACTTGGGAATTGCATTCGATACTGGTTAGCTAGAGTGTGGGAGAGGATGGTAG
AATTCCAGGTGTAGCGGTGAAATGCGTAGAGATCTGGAGGAATACCGATGGCGAAGGCAGCCATCTGGCCTAACACTGAC
GCTGAGGTACGAAAGCATGGGGAGCAAACAGGATTAGATACCCTGGTAGTCCATGCCGTAAACGATGTCTACTAGCCGTT
GGTCTCTTTGAGGGATTAGTG
>Actinobacillus_pleuropneumoniae_KC834743
AGTGGGGAATATTGCACAATGGGGGGAACCCTGATGCAGCCATGCCGCGTGAATGAAGAAGGCCTTCGGGTTGTAAAGTT
CTTTCGGTAGCGAGGAAGGTATCAAATTTAATAGATTTGGTAATTGACGTTAACTACAGAAGAAGCACCGGCTAACTCCG
TGCCAGCAGCCGCGGTAATACGGAGGGTGCGAGCGTTAATCGGAATAACTGGGCGTAAAGGGCACGCAGGCGGTTGATTA
AGTGAGATGTGAAAGCCCCGGGCTTAACCTGGGAATTGCATTTCATACTGGTCAACTAGAGTACTTTAGGGAGGGGTAGA
ATTCCACGTGTAGCGGTGAAATGCGTAGAGATGTGGAGGAATACCGAAGGCGAAGGCAGCCCTTTGGGAATGTACTGACG
CTCATGTGCGAAAGCGTGGGGAGCAAACAGGATTAGATACCCTGGTAGTCCACGCTGTAAACGCTGTCGATTTGGGGATT
GGACTGTGAGTCTGGTGCCCG
>Actinomyces_canis_KF030207
AGTGGGGAATTTTGCACAATGGGCGAAAGCCTGATGCAGCGACGCCGCGTGAGGGATGACGGCCTTCGGGTTGTAAACCT
CTTTCGCTCATGGTCAAGGCTAGTTTTTGTTCTAGTTGAGGGTAGTGGGTAAAGAAGCGCCGGCTAACTACGTGCCAGCA
GCCGCGGTAATACGTAGGGCGCGAGCGTTGTCCGGAATTATTGGGCGTAAAGGGCTTGTAGGCGGCTTGTCGCGTCTGCC
GTGAAAACCCACAGCTTAACTGTGGGCTTGCGGTGGGTACGGGCTGGCTTGAGTGCGGTAGGGGAGACTGGAATTCCTGG
TGTAGCGGTGGAATGCGCAGATATCAGGAGGAACACCGGTGGCGAAGGCGGGTCTCTGGGCCGTTACTGACGCTGAGGAG
CGAAAGCGTGGGGAGCGAACAGGATTAGATACCCTGGTAGTCCACGCTGTAAACGTTGGGCACTAGGTGTGGGGGCCGCC
CTTGGTTTCTGCGCCGTAGCT
>Actinomyces_cardiffensis_GU470888
AGTGGGGAATTTTGCACAATGGACGCAAGTCTGATGCAGCGACGCCGCGTGAGGGATGTAGGCCTTCGGGTTGTGAACCT
CTTTCGCTCATGGTCAAGCCGCAGCTTTGGGTTGTGGTGAGGGTAGTGGGTAAAGAAGCGCCGGCTAACTACGTGCCAGC
AGCCGCGGTAATACGTAGGGCGCGAGCGTTGTCCGGAATTATTGGGCGTAAAGGGCTTGTAGGCGGTTGGTCGCGTCTGC
CGTGAAATCCTCTGGCTTAACTGGGGGCGTGCGGTGGGTACGGGCTGGCTTGAGTGCGGTAGGGGAGACTGGAATTCCTG
GTGTAGCGGTGGAATGCGCAGATATCAGGAGGAACACCGGTGGCGAAGGCGGGTCTCTGGGCCGTTACTGACGCTGAGGA
GCGAAAGCGTGGGGAGCGAACAGGATTAGATACCCTGGTAGTCCACGCTGTAAACGTTGGGCACTAGGTGTGGGGGCCAC
CCGTGGTTTCTGCGCCGTAGC
>Actinomyces_georgiae_GU561319
AGTGGGGAATATTGCACAATGGGCGGAAGCCTGATGCAGCGACGCCGCGTGAGGGATGGAGGCCTTCGGGTTGTGAACCT
CTTTCGCCCGTGGTCAAGCCGCAACTGTGGGTTGTGGTGAGGGTAGTGGGTAAAGAAGCGCCGGCTAACTACGTGCCAGC
AGCCGCGGTAATACGTAGGGCGCGAGCGTTGTCCGGGAATTATTGGGCGTAAAGGGCTTGTAGGCGGCTGGTCGCGTCTG
CCGTGAAATCCTCTGGCTCAACTGGGGGCGTGCGGTGGGTACGGGCTGGCTTGAGTGCGGTAGGGGAGGCTGGAACTCCT
GGTGTAGCGGTGGAATGCGCAGATATCAGGAAGAACACCGGTGGCGAAGGCGGGTCTCTGGGCCGTTACTGACGCTGAGG
AGCGAAAGCGTGGGGAGCGAACAGGATTAGATACCCTGGTAGTCCACGCTGTAAACGTTGGGCACTAGGTGTGGGGGCCA
CCCGTGGTTTCCGCGCCGTAG
>Actinomyces_graevenitzii_AJ540309
AGTGGGGAATATTGCACAATGGGCGCAAGCCTGATGCAGCGACGCCGCGTGAGGGATGAAGGCCTTCGGGTTGTAAACCT
CTTTCGTCAGGGAACAAGGCACTGCTTTTGGTGGTGTTGAGGGTACCTGGATAAGAAGCGCCGGCTAACTACGTGCCAGC
AGCCGCGGTAATACGTAGGGCGCAAGCGTTGTCCGGAATTATTGGGCGTAAAGAGCTCGTAGGCGGCTGGTCGCGTCTGT
CGTGAAAACTTCCGGCTCAACCGGGGGCTTGCGGTGGGTACGGGCCGGCTAGAGTGCGGTAGGGGTAACTGGAACTCCTG
GTGTAGCGGTGGAATGCGCAGATATCAGGAAGAACACCGATGGCGAAGGCAGGTTACTGGGCCGTTACTGACGCTGAGGA
GCGAAAGCGTGGGGAGCGAACAGGATTAGATACCCTGGTAGTCCACGCTGTAAACGTTGGGCACTAGGTGTGAGGCTCCT
TTCCGGGGGTTTTGCGCCGTA
>Actinomyces_odontolyticus_GQ131411
AGTGGGGAATATTGCACAATGGGCGAAAGCCTGATGCAGCGACGCCGCGTGAGGGATGACGGCCTTCGGGTTGTAAACCT
CTTTCGCTCATGGTCAAGCCGCAACGTTGGTTGTGGTGAGGGTAGTGGGTAAAGAAGCGCCGGCTAACTACGTGCCAGCA
GCCGCGGTAATACGTAGGGCGCGAGCGTTGTCCGGAATTATTGGGCGTAAAGGGCTTGTAGGCGGTTGGTCGCGTCTGCC
GTGAAATCCTCTGGCTTAACTGGGGGCGTGCGGTGGGTACGGGCTGACTTGAGTGCGGTAGGGGAGACTGGAACTCCTGG
TGTAGCGGTGGAATGCGCAGATATCAGGAAGAACACCGGTGGCGAAGGCGGGTCTCTGGGCCGTTACTGACGCTGAGGAG
CGAAAGCGTGGGGAGCGAACAGGATTAGATACCCTGGTAGTCCACGCTGTAAACGTTGGGCACTAGGTGTGGGGGCCACC
CGTGGTTTCTGCGCCGTAGCT
>Actinomyces_oris_AB545935
AGTGGGGAATATTGCACAATGGGCGCAAGCCTGATGCAGCGACGCCGCGTGAGGGATGGAGGCCTTCGGGTTGTAAACCT
CTTTCGCCAGTGAAGCAGGCCTGTCCCTTTTGTGGGTGGGTTGACGGTAGCTGGATAAGAAGCGCCGGCTAACTACGTGC
CAGCAGCCGCGGTAATACGTAGGGCGCGAGCGTTGTCCGGAATTATTGGGCGTAAAGAGCTCGTAGGCGGCTGGTCGCGT
CTGTCGTGAAATCCTCTGGCTTAACTGGGGGCTTGCGGTGGGTACGGGCCGGCTTGAGTGCGGTAGGGGAGACTGGAACT
CCTGGTGTAGCGGTGGAATGCGCAGATATCAGGAAGAACACCGGTGGCGAAGGCGGGTCTCTGGGCCGTTACTGACGCTG
AGGAGCGAAAGCGTGGGGAGCGAACAGGATTAGATACCCTGGTAGTCCACGCCGTAAACGTTGGGCACTAGGTGTGGGGG
GCCTTTTCCGGGTCTTCCGCG
>Actinomyces_radingae_X78719
AGTGGGGAATTTTGCACAATGGGGGGAACCTTGATGCAGCGACGCCGCGTGAGGGATGGAGGCCTTCGGGTTGTGAACCT
CTTTCGCTCGTGTGCAAGCCGCTATTTGGGTAGTGGTGAGTGTAGCGGGTAAAGAAGCGCCGGCTAACTACGTGCCAGCA
GCCGCGGTAATACGTAGGGCGCGAGCGTTGTCCGGATTTATTGGGCGTAAAGGGCTTGTAGGCGGTTTGTCGCGCCTGTC
GTGTAATCCTCTGGCTTAACTGGGGGTGTGCGGTGGGTACGGGCAGGCTTGAGTGCGGTAGGGGAGATTGGAATTCCTGG
TGTAGCGGTGGAATGCGCAGATATCAGGAGGAACACCGGTGGCGAAGGCGGGTCTCTGGNCCGTTACTGACGCTGAGGAG
CGAAAGCGTTGGGGAGCGAACAGGATTAGATACCCTGGTAGTCCATGCTGTAAACGTTGGGCACTAGGTGTGGGGNCCGC
CCTTGGTTTCTGCGCCGTAGC
>Actinomyces_turicensis_X78720
AGTGGGGAATTTTGCACAATGGGCGCAAGCCTGATGCAGCGACGCCGCGTGAGGGATGAAGGCCTTCGGGTTGTAAACCT
TTTTCGCTCATGGTCAAGCCGCAGCTTTGGGTTGTGGTGAGGGTAGTGGGTAAAGAAGCGCCGGCTAACTACGTGCCAGC
AGCCGCGGTAATACGTAGGGCGCGAGCGTTGTCCGGAATTATTGGGCGTAAAGGGCTTGTAGGCGGTTGGCCGCGTCTGC
CGTGAAATCCTCTGGCTTAACTGGGGGCGTGCGGTGGGTACGGGTTGACTTGAGTGCGGTAGGGGAGACTGGAATTCCTG
GTGTAGCGGTGGAATGCGCAGATATCAGGAGGAACACCGGTGGCGAAGGCGGGTCTCTGGNCCGTTACTGACGCTGAGGA
GCGAAAGCGTGGGGAGCGAACAGGATTAGATACCCTGGTAGTCCACGCTGTAAACGTTGGGCACTAGGTGTGGGGGCCAC
CCGTGGTTTCTGCGCCGTAGC
>Actinomyces_urogenitalis_AJ243893
AGTGGGGAATATTGCACAATGGGCGCAAGCCTGATGCAGCGACGCCGCGTGAGGGATGGAGGCCTTCGGGTTGTAAACCT
CTTTCGCCAGTGAAGCAGGCCATCTTCTTTGTGGGGTGGTTGACGGTAGCTGGATAAGAAGCGCCGGCTAACTACGTGCC
AGCAGCCGCGGTAATACGTAGGGCGCGAGCGTTGTCCGGAATTATTGGGCGTAAAGAGCTCGTAGGCGGCTGGTCGCGTC
TGTCGTGAAATCCCCTGGCTTAACTGGGGGCTTGCGGTGGGTACGGGCCGGCTTGAGTGCGGTAGGGGAGACTGGAATTC
CTGGTGTAGCGGTGGAATGCGCAGATATCAGGAGGAACACCGGTGGCGAAGGCGGGTCTCTGGGCCGTTACTGACGCTGA
GGAGCGAAAGCGTGGGGAGCGAACAGGATTAGATACCCTGGTAGTCCACGCCGTAAACGTTGGGCACTAGGTGTGGGGGC
TCTTTCTGGGGTTTCCGCGCC
>Actinomyces_viscosus_AF543286
AGTGGGGAATATTGCACAATGGGCGCAAGCCTGATGCAGCGACGCCGCGTGAGGGATGGAGGCCTTCGGGTTGTAAACCT
CTTTCGCCAGTGAAGCAGGCCTGCTCCTTGTGGGTGGGTTGACGGTAGCTGGATAAGAAGCGCCGGCTAACTACGTGCCA
GCAGCCGCGGTAATACGTAGGGCGCGAGCGTTGTCCGGAATTATTGGGCGTAAAGAGCTCGTAGGCGGCTGGTCGCGTCT
GTCGTGAAATCCTCTGGCTTAACTGGGGGCCTGCGGTGGGTACGGGCCGGCTTGAGTGCGGTAGGGGAGACTGGAACTCC
TGGTGTAGCGGTGGAATGCGCAGATATCAGGAAGAACACCGGTGGCGAAGGCGGGTCTCTGGGCCGTTACTGACGCTGAG
GAGCGAAAGCGTGGGGAGCGAACAGGATTAGATACCCTGGTAGTCCACGCCGTAAACGTTGGGCACTAGGTGTGGGGGGC
CTTTTCCGGGTCTTCCGCGCC
>Adlercreutzia_equolifaciens_AB306660
AGTGGGGAATTTTGCGCAATGGGGGGAACCCTGACGCAGCAACGCCGCGTGCGGGACGAAGGCCTTCGGGTTGTAAACCG
CTTTCAGCAGGGAAGANNCAGACGGTACCTGCAGAAGAAGCTCCGGCTAACTACGTGCCAGCAGCCGCGGTAATACGTAG
GGGGCGAGCGTTATCCGGATTCATTGGGCGTAAAGCGCGCGTAGGCGGCCGCCTAAGCGGAACCTCTAATCCCGGGGCTC
AACCTCGGGCCGGGTTCCGGACTGGGCGGCTCGAGTGCGGTAGAGGCAGGCGGAATTCCCGGTGTAGCGGTGGAATGCGC
AGATATCGGGAAGAACACCGATGGCGAAGGCAGCCTGCTGGGCCGCCACTGACGCTGAGGCGCGAAAGCTGGGGGAGCGA
ACAGGATTAGATACCCTGGTAGTCCCAGCCGTAAACGATGGACGCTAGGTGTGGGGGGACCATCCCCCCGTGCCGCAGCC
AACGCATTAAGCGTCCCGCCT
>Aeribacillus_pallidus_GU936608
AGTAGGGAATCTTCCGCAATGGACGAAAGTCTGACGGAGCAACGCCGCGTGAGCGAAGAAGGTCTTCGGATCGTAAAGCT
CTGTTGTCAGGGAAGAACAAGTGCCGTTCGAACAGGGCGGTACCTTGACGGTACCTGACGAGGAAGCCACGGCTAACTAC
GTGCCAGCAGCCGCGGTAATACGTAGGTGGCAAGCGTTGTCCGGAATTATTGGGCGTAAAGCGCGCGCAGGCGGTTCCTT
AAGTCTGATGTGAAATCTCGCGGCTCAACCGCGAGCGGCCATTGGAAACTGGGGAACTTGAGTGCAGGAGAGGGGAGCGG
AATTCCACGTGTAGCGGTGAAATGCGTAGAGATGTGGAGGAACACCAGTGGCGAAGGCGGCTCTCTGGCCTGTAACTGAC
GCTGAGGCGCGAAAGCGTGGGGAGCGAACAGGATTAGATACCCTGGTAGTCCACGCCGTAAACGATGAGTGCTAAGTGTT
AGAGGGTATCCACCCTTTAGT
>Aerococcus_viridans_HQ917012.1
AGTAGGGAATCTTCCGCAATGGGCGAAAGCCTGACGGAGCAATGCCGCGTGAGTGAAGAAGGCCTTCGGGTCGTAAAACT
CTGTTATAAGAGAAGAACAAATTGTAGAGTAACTGCTACAGTCTTGACGGTATCTTATCAGAAAGCCACGGCTAACTACG
TGCCAGCAGCCGCGGTAATACGTAGGTGGCAAGCGTTGTCCGGATTTATTGGGCGTAAAGGGAGCGCAGGTGGTTTCTTA
AGTCTGATGTGAAAGCCCACGGCTTAACCGTGGAGGGTCATTGGAAACTGGGAAACTTGAGTACAGAAGAGGAATGTGGA
ACTCCATGTGTAGCGGTGGAATGCGTAGATATATGGAAGAACACCAGTGGCGAAGGCGACATTCTGGTCTGTTACTGACA
CTGAGGCTCGAAAGCGTGGGGAGCAAACAGGATTAGATACCCTGGTAGTCCACGCCGTAAACGATGAGTGCTAGGTGTTG
GAGGGTTTCCGCCCTTCAGTG
>Aeromicrobium_massiliense_JF824798
AGTGGGGAATATTGGACAATGGGCGAAAGCCTGATCCAGCAACGCCGCGTGAGGGATGACGGCCTTCGGGTTGTAAACCT
CTTTCAGCAGGGACGAAGCGAAAGTGACGGTACCTGCAGAAGAAGGACCGGCCAACTACGTGCCAGCAGCCGCGGTAATA
CGTAGGGTCCGAGCGTTGTCCGGAATTATTGGGCGTAAAGGGCTCGTAGGCGGTTTGTCACGTCGGGAGTGAAAACTCAG
GGCTTAACCCTGAGCGTGCTTCCGATACGGGCTGACTAGAGGGATGCAGGGGAGAACGGAATTCCTGGTGTAGCGGTGGA
ATGCGCAGATATCAGGAGGAACACCGGTGGCGAAGGCGGTTCTCTGGGCATTTCCTGACGCTGAGGAGCGAAAGCATGGG
GAGCGAACAGGATTAGATACCCTGGTAGTCCATGCCGTAAACGTTGGGCGCTAGGTGTGGGGACCTTCCACGGTTTCCGT
GCCGCAGCTAACGCATTAAGC
>Aeromonas_allosaccharophila_NR_025945.2
AGTGGGGAATATTGCACAATGGGGGAAACCCTGATGCAGCCATGCCGCGTGTGTGAAGAAGGCCTTCGGGTTGTAAAGCA
CTTTCAGCGAGGAGGAAAGGTTGGTAGCGAATAACTGCCAGCTGTGACGTTACTCGCAGAAGAAGCACCGGCTAACTCCG
TGCCAGCAGCCGCGGTAATACGGAGGGTGCAAGCGTTAATCGGAATTACTGGGCGTAAAGCGCACGCAGGCGGTTGGATA
AGTTAGATGTGAAAGCCCCGGGCTCAACCTGGGAATTGCATTTAAAACTGTCCAGCTAGAGTCTTGTAGAGGGGGGTAGA
ATTCCAGGTGTAGCGGTGAAATGCGTAGAGATCTGGAGGAATACCGGTGGCGAAGGCGGCCCCCTGGACAAAGACTGACG
CTCAGGTGCGAAAGCGTGGGGAGCAAACAGGATTAGATACCCTGGTAGTCCACGCCGTAAACGATGTCGATTTGGAGGCT
GTGTCCTTGAGACGTGGCTTC
>Aeromonas_bestiarum_AB034759.1
AGTGGGGAATATTGCACAATGGGGGAAACCCTGATGCAGCCATGCCGCGTGTGTGAAGAAGGCCTTCGGGTTGTAAAGCA
CTTTCAGCGAGGAGGAAAGGTTGGCGCCTAATACGTGTCAACTGTGACGTTACTCGCAGAAGAAGCACCGGCTAACTCCG
TGCCAGCAGCCGCGGTAATACGGAGGGTGCAAGCGTTAATCGGAATTACTGGGCGTAAAGCGCACGCAGGCGGTTGGATA
AGTTAGATGTGAAAGCCCCGGGCTCAACCTGGGAATTGCATTTAAAACTGTCCAGCTAGAGTCTTGTAGAGGGGGGTAGA
ATTCCAGGTGTAGCGGTGAAATGCGTAGAGATCTGGAGGAATACCGGTGGCGAAGGCGGCCCCCTGGACAAAGACTGACG
CTCAGGTGCGAAAGCGTGGGGAGCAAACAGGATTAGATACCCTGGTAGTCCACGCCGTAAACGATGTCGATTTGGAGGCT
GTGTCCTTGAGACGTGGCTTC
>Aeromonas_caviae_HQ407268
AGTGGGGAATATTGCACAATGGGGGAAACCCTGATGCAGCCATGCCGCGTGTGTGAAGAAGGCCTTCGGGTTGTAAAGCA
CTTTCAGCGAGGAGGAAAGGTCAGTAGCTAATATCTGCTGGCTGTGACGTTACTCGCAGAAGAAGCACCGGCTAACTCCG
TGCCAGCAGCCGCGGTAATACGGAGGGTGCAAGCGTTAATCGGAATTACTGGGCGTAAAGCGCACGCAGCGGTTGGATAA
GTTAGATGTGAAAGCCCCGGGCTCACCTGGAATTGCATTTAAAACTGTCCAGCTAGATTGTAGATAGATTCCAGGGTAGC
GGTGAAATGCGTAGAGATCTGGAGGAATACCGGTGGCGAAGGCGGCCCCCTGGACAAAGACTGACGCTCAGGTGCGAAAG
CGTGGAGCAAACAGGATTAGATACCCTGGTAGTCCACGCCGTAAACGATGTCGATTTGGAGGCTGTGTCCTTGAGACGTG
GCTTCCGGAGCTAACGCGTTA
>Aeromonas_enteropelogenes_JN644602
AGTGGGGAATATTGCACAATGGGGGAAACCCTGATGCAGCCATGCCGCGTGTGTGAAGAAGGCCTTCGGGTTGTAAAGCA
CTTTCAGCGAGGAGGAAAGGTTGGTAGCTAATAACTGCCAGCTGTGACGTTACTCGCAGAAGAAGCACCGGCTAACTCCG
TGCCAGCAGCCGCGGTAATACGGAGGGTGCAAGCGTTAATCGGAATTACTGGGCGTAAAGCGCACGCAGGCGGTTGGATA
AGTTAGATGTGAAAGCCCCGGGCTCAACCTGGGAATTGCATTTAAAACTGTCCGGCTAGAGTCTTGTAGAGGGGGGTAGA
ATTCCAGGTGTAGCGGTGAAATGCGTAGAGATCTGGAGGAATACCGGTGGCGAAGGCGGCCCCCTGGACAAAGACTGACG
CTCAGGTGCGAAAGCGTGGGGAGCAAACAGGATTAGATACCCTGGTAGTCCACGCCGTAAACGATGTCGATTTGGAGGCT
GTGTCCTTGAGACGTGGCTTC
>Aeromonas_hydrophila_JN644579
AGTGGGGAATATTGCACAATGGGGGAAACCCTGATGCAGCCATGCCGCGTGTGTGAAGAAGGCCTTCGGGTTGTAAAGCA
CTTTCAGCGAGGAGGAAAGGTTGATGCCTAATACGTATCAACTGTGACGTTACTCGCAGAAGAAGCACCGGCTAACTCCG
TGCCAGCAGCCGCGGTAATACGGAGGGTGCAAGCGTTAATCGGAATTACTGGGCGTAAAGCGCACGCAGGCGGTTGGATA
AGTTAGATGTGAAAGCCCCGGGCTCAACCTGGGAATTGCATTTAAAACTGTCCAGCTAGAGTCTTGTAGAGGGGGGTAGA
ATTCCAGGTGTAGCGGTGAAATGCGTAGAGATCTGGAGGAATACCGGTGGCGAGGCGGCCCCCTGGACAAGACTGACGCT
CAGGTGCGAAAGCGTGGGGAGCAAACACGATTAGATACCCTGGTAGTCCACGCCGTAAACGATGTCGATTTGGAGGCTGT
GTCCTTGAGACGTGGCTTCCG
>Aeromonas_jandaei_FJ870661
AGTGGGGAATATTGCACAATGNGGGAAACCCTGATGCANCCATGCCGCGTGGTGTGAAGAAGGCCTTCGGGTTGTAAAGC
ACTTTCAGCGAGGAGGAAAGGTCAGTAGCTAATATCTGCTGGCTGTGACGTTACTCGCAGAAGAAGCACCGGCTAACTCC
GTGCCAGCAGCCGCGGTAATACGGAGGGTGCAAGCGTTAATCGGAATTACTGGGCGTAAAGCGCACGCAGGCGGTTGGAT
AAGTTAGATGTGAAAGCCCCGGGCTCAACCTGGGAATTGCATTTAAAACTGTCCAGCTAGAGTCTTGTAGAGGGGGGTAG
AATTCCAGGTGTAGCGGTGAAATGCGTAGAGATCTGGAGGAATACCGGTGGCGAAGGCGGCCCCCTGGACAAAGACTGAC
GCTCAGGTGCGAAAGCGTGGGGAGCAAACAGGATTAGATACCCTGGTAGTCCACGCCGTAAACGATGTCGATTTGGAGGC
TGTGTCCTTGAGACGTGGCTT
>Aeromonas_media_AY987747
AGTGGGGAATATTGCACAATGGGGGAAACCCTGATGCAGCCATGCCGCGTGTGTGAAGAAGGCCTTCGGGTTGTAAAGCA
CTTTCAGCGAGGAGGAAAGGTTGTTGGCTAATATCCAACAGCTGTGACGTTACTCGCAGAAGAAGCACCGGCTAACTCCG
TGCCAGCAGCCGCGGTAATACGGAGGGTGCAAGCGTTAATCGGAATTACTGGGCGTAAAGCGCACGCAGGCGGTTGGATA
AGTTAGATGTGAAAGCCCCGGGCTCAACCTGGGAATTGCATTTAAAACTGTCCAGCTAGAGTCTTGTAGAGGGGGGTAGA
ATTCCAGGTGTAGCGGTGAAATGCGTAGAGATCTGGAGGAATACCGGTGGCGAAGGCGGCCCCCTGGACAAAGACTGACG
CTCAGGTGCGAAAGCGTGGGGAGCAAACAGGATTAGATACCCTGGTAGTCCACGCCGTAAACGATGTCGATTTGGAGGCT
GTGTCCTTGAGACGTGGCTTC
>Aeromonas_tecta_HQ832416
AGTGGGGAATATTGCACAATGGGGGAAACCCTGATGCAGCCATGCCGCGTGTGTGAAGAAGGCCTTCGGGTTGTAAAGCA
CTTTCAGCGAGGAGGAAAGGTTGATGCCTAATACGCATCAGCTGTGACGTTACTCGCAGAAGAAGCACCGGCTAACTCCG
TGCCAGCAGCCGCGGTAATACGGAGGGTGCAAGCGTTAATCGGAATTACTGGGCGTAAAGCGCACGCAGGCGGTTGGATA
AGTTAGATGTGAAAGCCCCGGGCTCAACCTGGGAATTGCATTTAAAACTGTCCAGCTAGAGTCTTGTAGAGGGGGGTAGA
ATTCCAGGTGTAGCGGTGAAATGCGTAGAGATCTGGAGGAATACCGGTGGCGAAGGCGGCCCCCTGGACAAAGACTGACG
CTCAGGTGCGAAAGCGTGGGGAGCAAACAGGATTAGATACCCTGGTAGTCCACGCCGTAAACGATGTCGATTTGGAGGCT
GTGTCCTTGAGACGTGGCTTC
>Aeromonas_trota_X60415.2
AGTGGGGAATATTGCACAATGGGGGAAACCCTGATGCAGCCATGCCGCGTGTGTGAAGAAGGCCTTCGGGTTGTAAAGCA
CTTTCAGCGAGGAGGAAAGGTCAGTAGCTAATATCTGCTGGCTGTGACGTTACTCGCAGAAGAAGCACCGGCTAACTCCG
TGCCAGCAGCCGCGGTAATACGGAGGGTGCAAGCGTTAATCGGAATTACTGGGCGTAAAGCGCACGCAGGCGGTTGGATA
AGTTAGATGTGAAAGCCCCGGGCTCAACCTGGGAATTGCATTTAAAACTGTCCGGCTAGAGTCTTGTAGAGGGGGGTAGA
ATTCCAGGTGTAGCGGTGAAATGCGTAGAGATCTGGAGGAATACCGGTGGCGAAGGCGGCCCCCTGGACAAAGACTGACG
CTCAGGTGCGAAAGCGTGGGGAGCAAACAGGATTAGATACCCTGGTAGTCCACGCCGTAAACGATGTCGATTTGGAGGCT
GTGTCCTTGAGACGTGGCTTC
>Aeromonas_veronii_KF551973
AGTGGGGAATATTGCACAATGGGGGAAACCCTGATGCAGCCATGCCGCGTGTGTGAAGAAGGCCTTCGGGTTGTAAAGCA
CTTTTCAGCGAGGAGGAAAGGTTGGTAGCTAATAACTGCCAGCTGTGACGTTACTCGCAGAAGAAGCACCGGCTAACTCC
GTGCCAGCAGCCGCGGGTAATACGGAGGGTGCAAGCGTTAATCGGAAATTACTGGGGCCGTAAAGCGCACGCAAGGCGGT
TTGGAATAAGTTAGATGTGAAAGCCCCCGGGGCTCAACCTGGAATTTGCCATTTAAAACTTGTCCAGCCTAGGAGTTCTT
GTTAGAAGGGGGGTTAGGAACTTCCAGGTGTAGCGGCTGAATTGCCGTAGAGTATCTTGGCAGGTAATACCGGTGGCGAA
GGTGGCCCCCTGGACAAAGACTGACGCTCAGGTGCGAAAGCGTGGGGGAGCAAACAGGATTAGATACCCTGGTAGTCCAC
GCCGTAAACGATGTCGATTTG
>Afipia_birgiae_AF288304
AGTGGGGAATATTGGACAATGGGCGCAAGCCTGATCCAGCCATGCCGCGTGAGTGATGAAGGCCCTAGGGTTGTAAAGCT
CTTTTGTGCGGGAAGATAATGACGGTACCGCAAGAATAAGCCCCGGCTAACTTCGTGCCAGCAGCCGCGGTAATACGAAG
GGGGCTAGCGTTGCTCGGAATCACTGGGCGTAAAGGGTGCGTAGGCGGGTCTTTAAGTCAGGGGTGAAATCCTGGAGCTC
AACTCCAGAACTGCCTTTGATACTGNAGATCTTGAGTTCGGGAGAGGTGAGTGGAACTCCGAGTGTAGAGGTGAAATTCG
TAGATATTCGCAAGAACACCAGTGGCGAAGGCGGCTCACTGGCCCGATACTGACGCTGAGGCACGAAAGCGTGGGGAGCA
AACAGGATTAGATACCCTGGTAGTCCACGCCGTAAACGATGAATGCCAGCCGTTGGAAAGTTTACTTTTCAGTGGCGCAG
CTAACGCTTTAAGCATTCCGC
>Aggregatibacter_aphrophilus_EF605278
AGTGGGGAATATTGCGCAATGGGGGCAACCCTGACGCAGCCATGCCGCGTGAATGAAGAAGGCCTTCGGGTTGTAAAGTT
CTTTCGGTGACGAGGAAGGTTGTTGTGTTAATAGCGCAACAAATTGACGTTAATCACAGAAGAAGCACCGGCTAACTCCG
TGCCAGCAGCCGCGGTAATACGGAGGGTGCGAGCGTTAATCGGAATAACTGGGCGTAAAGGGCACGCAGGCGGACTTTTA
AGTGAGGTGTGAAATCCCCGGGCTTAACCTGGGAATTGCATTTCAGACTGGGGGTCTAGAGTACTTTAGGGAGGGGTAGA
ATTCCACGTGTAGCGGTGAAATGCGTAGAGATGTGGAGGAATACCGAAGGCGAAGGCAGCCCCTTGGGAATGTACTGACG
CTCATGTGCGAAAGCGTGGGGAGCAAACAGGATTAGATACCCTGGTAGTCCACGCTGTAAACGGTGTCGATTTGGGGATT
GTGCTTTGAGCTTGGTGCCCG
>Agrobacterium_tumefaciens_EU592041
AGTGGGGAATATTGGACAATGGGCGCAAGCCTGATCCAGCCATGCCGCGTGAGTGATGAAGGCCTTAGGGTTGTAAAGCT
CTTTCACCGGAGAAGATAATGACGGTATCCGGAGAAGAAGCCCCGGCTAACTTCGTGCCAGCAGCCGCGGTAATACGAAG
GGGGCTAGCGTTGTTCGGAATTACTGGGCGTAAAGCGCACGTAGGCGGATATTTAAGTCAGGGGTGAAATCCCAGAGCTC
AACTCTGGAACTGCCTTTGATACTGGGTATCTTGAGTATGGAAGAGGTAAGTGGAATTCCGAGTGTAGAGGTGAAATTCG
TAGATATTCGGAGGAACACCAGTGGCGAAGGCGGCTTACTGGTCCATTACTGACGCTGAGGTGCGAAAGCGTGGGGAGCA
AACAGGATTAGATACCCTGGTAGTCCACGCCGTAAACGATGAATGTTAGCCGTCGGGCAGTATACTGTTCGGTGGCGCAG
CTAACGCATTAAACATTCCGC
>Agrococcus_jejuensis_AM396261
AGTGGGGAATATTGCACAATGGGCGCAAGCCTGATGCAGCAACGCCGCGTGAGGGACGAAGGCCTTCGGGTTGTAAACCT
CTTTTAGCAGGGAAGAAGCGAAAGTGACGGTACCTGCAGAAAAAGCACCGGCTAACTACGTGCCAGCAGCCGCGGTAATA
CGTAGGGTGCGAGCGTTATCCGGAATTATTGGGCGTAAAGAGCTCGTAGGCGGTCTGTCGCGTCTGCTGTGAAATCCCGA
GGCTCAACCTCGGGCTTGCAGTGGGTACGGGCAGACTAGAGTGCGGTAGGGGAGATTGGAATTCCTGGTGTAGCGGTGGA
ATGCGCAGATATCAGGAGGAACACCGATGGCGAAGGCAGATCTCTGGGCCGTTACTGACGCTGAGGAGCGAAAGCGTGGG
GAGCAAACAGGCTTAGATACCCTGGTAGTCCACGCCGTAAACGTTGGGAACTAGATGTGGGGACCATTCCACGGTCTCCG
TGTCGTAGCTAACGCATTAAG
>Agrococcus_terreus_JN585711
AGTGGGGAATATTGCACAATGGGCGCAAGCCTGATGCAGCAACGCCGCGTGAGGGACGACGGCCTTCGGGTTGTAAACCT
CTTTTAGCAGGGAAGAAGCGAGAGTGACGGTACCTGCAGAAAAAGCACCGGCTAACTACGTGCCAGCAGCCGCGGTAATA
CGTAGGGTGCAAGCGTTGTCCGGAATTATTGGGCGTAAAGAGCTCGTAGGCGGTCTGTCGCGTCTGCTGTGAAAACCCGA
GGCTCAACCTCGGGCTTGCAGTGGGTACGGGCAGACTAGAGTGCGGTAGGGGAGATTGGAATTCCTGGTGTAGCGGTGGA
ATGCGCAGATATCAGGAGGAACACCGATGGCGAAGGCAGATCTCTGGGCCGTAACTGACGCTGAGGAGCGAAAGCGTGGG
GAGCAAACAGGCTTAGATACCCTGGTAGTCCACGCCGTAAACGTTGGGAACTAGATGTGGGGACCATTCCACGGTCTCCG
TGTCGTAGCTAACGCATTAAG
>Akkermansia_muciniphila_NR_074436.1
AGTCGAGAATCATTCACAATGGGGGAAACCCTGATGGTGCGACGCCGCGTGGGGGAATGAAGGTCTTCGGATTGTAAACC
CCTGTCATGTGGGAGCAAATTAAAAAGATAGTACCACAAGAGGAAGAGACGGCTAACTCTGTGCCAGCAGCCGCGGTAAT
ACAGAGGTCTCAAGCGTTGTTCGGAATCACTGGGCGTAAAGCGTGCGTAGGCTGTTTCGTAAGTCGTGTGTGAAAGGCGC
GGGCTCAACCCGCGGACGGCACATGATACTGCGAGACTAGAGTAATGGAGGGGGAACCGGAATTCTCGGTGTAGCAGTGA
AATGCGTAGATATCGAGAGGAACACTCGTGGCGAAGGCGGGTTCCTGGACATTAACTGACGCTGAGGCACGAAGGCCAGG
GGAGCGAAAGGGATTAGATACCCCTGTAGTCCTGGCAGTAAACGGTGCACGCTTGGTGTGCGGGGAATCGACCCCCTGCG
TGCCGGAGCTAACGCGTTAAG
>Alcaligenes_faecalis_JF682513
AGTGGGGAATTTTGGACAATGGGGGAAACCCTGATCCAGCCATCCCGCGTGTATGATGAAGGCCTTCGGGTTGTAAAGTA
CTTTTGGCAGAGAAGAAAAGGTATCTCCTAATACGAGATACTGCTGACGGTATCTGCAGAATAAGCACCGGCTAACTACG
TGCCAGCAGCCGCGGTAATACGTAGGGTGCAAGCCGTTAATCGGAATTACTGGGCGTAAAGCGTGTGTAGGCGGTTCGGA
AAGAAAGATGTGAAATCCCAGGGCTCAACCTTGGAACTGCATTTTTAACTGCCGAGCTAGAGTATGTCAGAGGGGGGTAG
AATTCCACGTGTAGCAGTGAAATGCGTAGATATGTGGAGGAATACCGATGGCGAAGGCAGCCCCCTGGGATAATACTGAC
GCTCAGACACGAAAGCGTGGGGAGCAAACAGGATTAGATACCCTGGTAGTCCACGCCCTAAACGATGTCAACTAGCTGTT
GGGGCCGTTAGGCCTTAGTAG
>Alistipes_finegoldii_AB554230
AGTGAGGAATATTGGTCAATGGACGCAAGTCTGAACCAGCCATGCCGCGTGCAGGAAGACGGCTCTATGAGTTGTAAACT
GCTTTTGTACTAGGGTAAACGCTTCTACGTGTAGGAGCCTGAAAGTATAATACGAATAAGGATCGGCTAACTCCGTGCCA
CCAGCCGCGGTAATACGGAGGATCCAAGCGTTATCCGGATTTATTGGGTTTAAAGGGTGCGTAGGCGGTTTGATAAGTTA
GAGGTGAAATACCGGGGCTCAACTCCGGAACTGCCTCTAATACTGTTGAACTAGAGAGTAGTTGCGGTAGGCGGAATGTA
TGGTGTAGCGGTGAAATGCTTAGAGATCATACAGAACACCGATTGCGAAGGCAGCTTACCAAACTATATCTGACGTTGAG
GCACGAAAGCGTGGGGAGCAAACAGGATTAGATACTCTGGTAGTCCACGCAGTAAACGATGCTAACTTGTTGTCGGCGAT
ACACAGTCGCTGACTAAGCGA
>Alistipes_indistinctus_AB600999
AGTGAGGAATATTGGTCAATGGACGCAAGTCTGAACCAGCCATGCCGCGTGCAGGATGAAGGTGCTATGCATTGTAAACT
GCTTTTGTACGAGGGTAAATGCAGGTACGTGTACCTGTTTGAAAGTATCGTACGAATAAGGGTCGGCTAACTCCGTGCCA
GCAGCCGCGGTAATACGGAGGACCCGAGCGTTATCCGGATTTATTGGGTTTAAAGGGTGCGTAGGCGGATTAGTAAGTTA
GAGGTGAAAGCTCGATGCTCAACATCGAAATTGCCTCTGATACTGTTAGTCTAGAGTATAGTTGCGGAAGGCGGAATGTG
TGGTGTAGCGGTGAAATGCTTAGATATCACACAGAACACCGATTGCGAAGGCAGCTTTCCAAGCTATTACTGACGCTGAT
GCACGAAAGCGTGGGGAGCGAACAGGATTAGATACCCTGGTAGTCCACGCCGTAAACGATGATAACTCGTTGCAGGCGAT
ACACAGTCTGTGACTTAGCGA
>Alistipes_marseilloanorexicus_JX101692
AGTGAGGAATATTGGTCAATGGACGGAAGTCTGAACCAGCCATGCCGCGTGCAGGATGAATGTGCTATGCATTGTAAACT
GCTTTTGTACGAGGGTAAACCCAGATACGCGTATCTGCTTGAAAGTATCGTACGAATAAGGATCGGCTAACTCCGTGCCA
GCAGCCGCGGTAATACGGAGGATCCGAGCGTTATCCGGATTTATTGGGTTTAAAGGGTGCGTAGGCTGTTTTTTAAGTTA
GAGGTGAAAGCTCGACGCTCAACGTCGAAATTGCCTCTGATACTGAGAGACTAGAGTGTAGTTGCGGAAGGCGGAATGTG
TGGTGTAGCGGTGAAATGCTTAGATATCACACAGAACACCGATTGCGAAGGCAGCTTTCCAAGCTATTACTGACGCTGAG
GCACGAAAGCGTGGGGAGCGAACAGGATTAGATACCCTGGTAGTCCACCGTARACGATGATAACTCGTTGCCGGCGATAC
ACAGTCGGTGACTTAGCGAAA
>Alistipes_obesi_[Bacteroidales_bacterium_ph8]_JN837494.1
AGTGAGGAATATTGGTCAATGGACGGAAGTCTGAACCAGCCATGCCGCGTGCAGGAAGACGGCTCTATGAGTTGTAAACT
GCTTTTGTACGAGGGTAAACGCAGATACGTGTATCTGCCTGAAAGTATCGTACGAATAAGGATCGGCTAACTCCGTGCCA
GCAGCCGCGGTAATACGGAGGATCCAAGCGTTATCCGGATTTATTGGGTTTAAAGGGTGCGTAGGCGGTTTAGTAAGTCA
GCGGTGAAATTTTGGTGCTTAACACCAAACGTGCCGTTGATACTGCTGGGCTAGAGAGTAGTTGCGGTAGGCGGAATGTA
TGGTGTAGCGGTGAAATGCTTAGAGATCATACAGAACACCGATTGCGAAGGCAGCTTACCAAACTATATCTGACGTTGAG
GCACGAAAGCGTGGGGAGCAAACAGGATTAGATACCCTGGTAGTCCACGCAGTAAACGATGATAGCTCGTTGTCGGCGAT
ACACAGTCGGTGACTAAGAGA
>Alistipes_onderdonkii_AB554231
AGTGAGGAATATTGGTCAATGGACGCAAGTCTGAACCAGCCATGCCGCGTGCAGGATGACGGCTCTATGAGTTGTAAACT
GCTTTTGTACGAGGGTAAACTCACCTACGTGTAGGTGACTGAAAGTATCGTACGAATAAGGATCGGCTAACTCCGTGCCA
GCAGCCGCGGTAATACGGAGGATTCAAGCGTTATCCGGATTTATTGGGTTTAAAGGGTGCGTAGGCGGTTAGATAAGTTA
GAGGTGAAATCCCGGGGCTTAACTCCGAAATTGCCTCTAATACTGTTTGACTAGAGAGTAGTTGCGGTAGGCGGAATGTA
TGGTGTAGCGGTGAAATGCTTAGAGATCATACAGAACACCGATTGCGAAGGCAGCTTACCAAACTATATCTGACGTTGAG
GCACGAAAGCGTGGGGAGCAAACAGGATTAGATACCCTGGTAGTCCACGCAGTAAACGATGATAACTCGCTGTCGGCGAT
ACACAGTCGGTGGCTAAGCGA
>Alistipes_putredinis_AB554232
AGTGAGGAATATTGGTCAATGGACGCAAGTCTGAACCAGCCATGCCGCGTGCAGGATGACGGCTCTATGAGTTGTAAACT
GCTTTTGTACGAGGGTAAACGCAGATACGTGTATCTGTCTGAAAGTATCGTACGAATAAGGATCGGCTAACTCCGTGCCA
GCAGCCGCGGTAATACGGAGGATTCAAGCGTTATCCGGATTTATTGGGTTTAAAGGGTGCGTAGGCGGTTTGATAAGTTA
GAGGTGAAATTTCGGGGCTCAACCCTGAACGTGCCTCTAATACTGTTGAGCTAGAGAGTAGTTGCGGTAGGCGGAATGTA
TGGTGTAGCGGTGAAATGCTTAGAGATCATACAGAACACCGATTGCGAAGGCAGCTTACCAAACTATATCTGACGTTGAG
GCACGAAAGCGTGGGGAGCAAACAGGATTAGATACCCTGGTAGTCCACGCAGTAAACGATGATAACTCGTTGTCGGCGAT
ACACAGTCGGTGACTAAGCGA
>Alistipes_senegalensis_JF824804
AGTGAGGAATATTGGTCAATGGACGCAAGTCTGAACCAGCCATGCCGCGTGCAGGATGACGGCTCTATGAGTTGTAAACT
GCTTTTGTACGAGGGTAAACCCGGATACGTGTATCCGGCTGAAAGTATCGTACGAATAAGGATCGGCTAACTCCGTGCCA
GCAGCCGCGGTAATACGGAGGATTCAAGCGTTATCCGGATTTATTGGGTTTAAAGGGTGCGTAGGCGGTTTGATAAGTTA
GAGGTGAAATACCGGTGCTTAACACCGGAACTGCCTCTAATACTGTTGAGCTAGAGAGTAGTTGCGGTAGGCGGAATGTA
TGGTGTAGCGGTGAAATGCTTAGAGATCATACAGAACACCGATTGCGAAGGCAGCTTACCAAACTATATCTGACGTTGAG
GCACGAAAGCGTGGGGAGCAAACAGGATTAGATACCCTGGTAGTCCACGCAGTAAACGATGATAACTCGCTGTCGGCGAT
ACACAGTCGGTGGCTAAGCGA
>Alistipes_shahii_AB554233
AGTGAGGAATATTGGTCAAAGGACGCAAGTCTGAACCAGCCATGCCGCGTGCAGGAAGACGGCTCTATGAGTTGTAAACT
GCTTTTGTACGAGGGTAAACGCTCTTACGCGTAAGAGCCTGAAAGTATCGTACGAATAAGGATCGGCTAACTCCGTGCCA
GCAGCCGCGGTAATACGGAGGATCCAAGCGTTATCCGGATTTATTGGGTTCAAAGGGTGCGTAAGCGGCTTGATAAGTTA
GAGGTGAAATACCGGCGCTTAACACCGGAACTGCCCCTAATACTGTTGAACTAGAGAGTAGTTGCGGTAGGCGGAATGTA
TGGTGTAGCGGTGAAATGCTTAGAGATCATACAGAACACCGATTGCGAAGGCAGCTTACCAAACTATATCTGACGTTGAG
GCACGAAAGCGTGGGGAGCAAACAGGATTAGATACCCTGGTAGTCCACGCAGTAAACGATGATAACTCGCTGTCGGCGAT
ACACGGTCGGCGGCTAAGCGA
>Alistipes_timonensis_JF824799
AGTGAGGAATATTGGTCAATGGACGCAAGTCTGAACCAGCCATGCCGCGTGCAGGAAGACGGCTCTATGAGTTGTAAACT
GCTTTTGTACTAGGGTAAACTCAGATACGTGTATCTGACTGAAAGTATAGTACGAATAAGGATCGGCTAACTCCGTGCCA
GCAGCCGCGGTAATACGGAGGATTCAAGCGTTATCCGGATTTATTGGGTTTAAAGGGTGCGTAGGCGGTTTGATAAGTTA
GAGGTGAAATACCGGTGCTTAACACCGGAACTGCCTCTAATACTGTTGAGCTAGAGAGTAGTTGCGGTAGGCGGAATGTA
TGGTGTAGCGGTGAAATGCTTAGAGATCATACAGAACACCGATTGCGAAGGCAGCTTACCAAACTATATCTGACGTTGAG
GCACGAAAGCGTGGGGAGCAAACAGGATTAGATACCCTGGTAGTCCACGCAGTAAACGATGATAACTCGCTGTCGGCGAT
ACACAGTCGGTGGCTAAGCGA
>Allisonella_histaminiformans_AF548373
AGTGGGGAATCTTCCGCAATGGACGAAAGTCTGACGGAGCAACGCCGCGTGAACGATGAAGGTCTTCGGATTGTAAAGTT
CTGTGATCCGGGACGAAGGCATTGATTGAGAACATTGATTGATGTTGACGGTACCGGAAAAGCAAGCCACGGCTAACTAC
GTGCCAGCAGCCGCGGTAATACGTAGGTGGCAAGCGTTGTCCGGAATTATTGGGCGTAAAGCGCGCGCAGGCGGCCGTGC
AAGTCCATCTTAAAAGCGTGGGGCTTAACCCCATGAGGGGATGGAAACTGCAGGGCTGGAGTGTCGGAGGGGAAAGTGGA
ATTCCTAGTGTAGCGGTGAAATGCGTAGAGATTAGGAAGAACACCGGTGGCGAAGGCGACTTTCTAGACGACAACTGACG
CTGAGGCGCGAAAGCGTGGGGAGCAAACAGGATTAGATACCCTGGTAGTCTACGCCGTAAACGATGGATACTAGGTGTAG
GAGGTATCGACCCCTTCTGTG
>Alloprevotella_tannerae_AF183402
AGTGAGGAATATTGGTCAATGGGCGAGAGCCTGAACCAGCCAAGTAGCGTGCGGGATGAAGGCCCTTGTGGTCGTAAACC
GCTTTTATCAGTGAATAAAGTGCACCACGTGTGGTGTCATTGCAGGTAGCTGAAGAAAAAGGACCGGCTAATTCCGTGCC
AGCAGCCGCGGTAATACGGAAGGTCCGGGCGTTATCCGGAATTATTGGGTTTAAAGGGAGCGCAGGCGGGAGTATAAGTC
AGCTGTTAAATATCAGAGCCCAACTCTGTTATGCAGTTGAAACTATATTTCTTGAGTACGCACAGGGATGGCGGAATTCA
GGGTGTAGCGGTGAAATGCTTAGATATCCTGAAGAACTCCGATCGCGAAGGCAGCCATCCGGGGCGTAACTGACGCTGAG
GCTCGGAGGTGCGGGTATCGAACAGGATTAGATACCCTGGTAGTCCGCACGGTAAACGATGAATACTCGCAGTTCGGTCT
TTATGGTCGAGTTGTCCAGCG
>Amaricoccus_kaplicensis_AKU88041
AGTGGGGAATCTTGGACAATGGGGGAAACCCTGATCCAGCCATGCCGCGTGATCGATGAAGGCCTTAGGGTTGTAAAGAT
CTTTCAGCTGGGAAGATAATGACGGTACCAGCAGAAGAAGCCCCGGCTAACTCCGTGCCAGCAGCCGCGGTAATACGGAG
GGGGCTAGCGTTGTTCGGAATTACTGGGCGTAAAGCGCACGTAGGCGGATCAGTCAGTCAGGGGTGAAATCCCGGGGCTC
AACCCCGGAACTGCCTTTGATACTGCTGGTCTTGAGGTCGAGAGAGGTGAGTGGAATTCCGAGTGTAGAGGTGAAATTCG
TAGATATTCGGAGGAACACCAGTGGCGAAGGCGGCTCACTGGCTCGATACTGACGCTGAGGTGCGAAAGCGTGGGGAGCA
AACAGGATTAGATACCCTGGTAGTCCACGCCGTAAACGATGAGAGCTAGACGTCGGGCGGCTTGCCGTTCGGTGTCGCAG
CAAACGCATTAAGCTCTCCGC
>Anaerobiospirillum_succiniciproducens_ASU96412
AGTAGGGAATATTGCACAATGGGGGAAACCCTGATGCAGCCATGCCGCGTGTGTGAAGAAGGCCTTCGGGTTGTAAAGCA
CTTTCAGTGGGGAGGAAACACTGACGTTACCCACAGAAGAAGCACCGGCTAACTCCGTGCCAGCAGCCGCGGTAATACGG
AGGGTGCAAGCGTTAATCGGAATAACTGGGCGTAAAGGGCATGTAGGCGGAAAGGTAAGTAGGATGTGAAATACCCGGGC
TCAACCTGGGTTGGTCATTCTAAACTGCCTTTCTAGAGTATTGCAGAGGGAGATGGAATTTCAGGTGTAGCGGTGGAATG
CGTAGATATCTGAAAGAACACCAGAGGCGAAGGCGGTCTCCTGGGCAAATACTGACGCTGAGGTGCGAAAGCGTGGGGAG
CAAACAGGATTAGATACCCTGGTAGTCCACGCCGTAAACGATGTCGATTAGGAGCTTGAACTTCGGTTTGGGTTCCGCAG
CTAACGCGATAAATCGACCGC
>Anaerobiospirillum_thomasii_AJ420985
AGTAGGGAATATTGCACAATGGGGGGAACCCTGATGCAGCCATGCCCGCTGTGTGAAGAAGGCCTTCGGGTTGTAAAGCA
CTTTCAGTGGGGAGGAAATCGCAAGAGTGACGTTACCCACAGAAGAAGCACCGGCTAACTCCGTGCCAGCAGCCGCGGTA
ATACGGAGGGTGCAAGCGTTAATCGGAATAACTGGGCGTAAAGGGCATGTAGGCGGATAGTCAAGTAAGGTGTGAAAGCC
CCGGGCTCAACCTGGGAACTGCACTTTAAACTAACTATCTAGAGTATTGCAGAGGGAAATGGAATTCCAGGTGTAGCGGT
GAAATGCGTAGATATCTGGAAGAACACCAGAGGCGAAGGCGATCTCCTGGGCAGATACTGACGCTGAGGTGCGAAAGCGT
GGGGAGCAAACAGGATTAGATACCCTGGTAGTCCACGCCGTAAACGATGTCGATTAGAAGCTTGAGCGATAGTTTGGGTT
TCGTAGCTAACGCGCTAAATC
>Anaerococcus_obesiensis_JN837490
AGTGGGGAATTTTGCACAATGGGGGAAACCCTGATGCAGCGACGCCGCGTGATTTAGAAGGCCTTCGGGTTGTAAAAATC
TTTTTTATGGGATGAAAATGACAGTACCATAAGAATAAGGTCCGGCTAAATACGTGCCAGCAGCCGCGGTAATACGTATG
GACCGAGCGTTGTCCGGAATCATTGGGCGTAAAGGGTACGTAGGCGGCCCAGTAAGTTAGAAGTGAAATAATATAGCTCA
ACTATATAAAGCTTTTAAAACTGCTAGGCTTGAGAGATGGAAGGGAAAGTGGAATTCCTAGTGTAGCGGTGAAATGCGCA
GATATTAGGAAGAATACCGGTGGCGAAGGCGACTTTCTGGTCATCATCTGACGCTGAGGTACGAAAGCGTGGGTAGCAAA
CAGGATTAGATACCCTGGTAGTCCACGCTGTAAACGATGAGTGTTAGGTTCTTGGAATAATCTGGGAGCCGCAGCTAACG
CATTAAACACTCCGCCTGGGG
>Anaerococcus_octavius_Y07841
AGTGGGGAATTTTGCACAATGGGGGAAACCCTGATGCAGCGACGCCGCGTGATTTAGAAGGCCTTCGGGTTGTAAAAATC
TTTTGTATAGGAAGAAAATGACAGTACTATACGAATAAGGTCCGGCTAATTACGTGCCAGCAGCCGCGGTAATACGTAAG
GACCGAGCGTTGTCCGGAATCATTGGGCGTAAAGGGTACGTAGGCGGGTCATTAAGTTAGAAGTCAAAGGCTATAGCTCA
ACTATAGTAAGCTTCTAAAACTGGAGACCTTGAGTAATGGAAGGGAAAGTGGAATTCCTAGTGTAGCGGTGGAATGCGCA
GATATTAGGAGGAATACCGGTGGCGAAGGCGACTTTCTGGCCATTAACTGACGCTGAGGTACGAAAGCGTGGGTAGCAAA
CAGGATTAGATACCCTGGTAGTCCACGCCGTAAACGATGAGTGTTAGGTGTCTGGAGTAAATCTGGGTGCCGCAGCTAAC
GCATTAAACACTCCGCCTGGG
>Anaerococcus_prevotii_AB558162
AGTGGGGAATTTTGCACAATGGGGGCAACCCTGATGCAGCGACGCCGCGTGATTTAGAAGGCCTTCGGGTTGTAAAAATC
TTTTGTATGGGAAGAAAATGACAGTACCATACGAATAAGGACCGGCTAATTACGTGCCAGCAGCCGCGGTAATACGTAAG
GTCCGAGCGTTGTCCGGAATCATTGGGCGTAAAGGGTACGTAGGCGGATAAGCAAGTTAGAAGTGAAATCCTATAGCTCA
ACTATAGTAAGCTTTTAAAACTGCTCATCTTGAGGTATGGAAGGGAAAGTGGAATTCCTAGTGTAGCGGTGAAATGCGCA
GATATTAGGAGGAATACCGGTGGCGAAGGCGACTTTCTGGCCATAAACTGACGCTGAGGTACGAAAGCGTGGGTAGCAAA
CAGGATTAGATACCCTGGTAGTCCACGCCGTAAACGATGAGTGTTAGGTGTCTGGAATAATCTGGGTGCCGCAGCTAACG
CAATAAACACTCCGCCTGGGG
>Anaerococcus_senegalensis_JF824805
AGTGGGGAATTTTGCACAATGGGGGAAACCCTGATGCAGCGACGCCGCGTGATTTAGAAGGCCTTCGGGTTGTAAAAATC
TTTTTTACGGGATGAAAATGACAGTACCGTAAGAATAAGGTCCGGCTAAATACGTGCCAGCAGCCGCGGTAATACGTATG
GACCGAGCGTTGTCCGGAATCATTGGGCGTAAAGGGTACGTAGGCGGCCTAGTAAGTTAGAAGTGAAAGAATATAGCTCA
ACTATATAAAGCTTTTAAAACTGTTAGGCTTGAGAGATGAAAGGGAAAGTGGAATTCCTAGTGTAGCGGTGAAATGCGCA
GATATTAGGAAGAATACCGGTGGCGAAGGCGACTTTCTGGTCATCATCTGACGCTGAGGTACGAAAGCGTGGGTAGCAAA
CAGGATTAGATACCCTGGTAGTCCACGCTGTAAACGATGAGTGTTAGGTTCTTGGAATAATCTGGGAGCCGCAGCTAACG
CATTAAACACTCCGCCTGGGG
>Anaerococcus_vaginalis_AB691575
AGTGGGGAATTTTGCACAATGGGGGAAACCCTGATGCAGCGACGCCGCGTGATTTAGAAGGCCTTCGGGTTGTAAAAATC
TTTTTTATGGGATGAAAATGACAGTACCATAAGAATAAGGTCCGGCTAAATACGTGCCAGCAGCCGCGGTAATACGTATG
GACCGAGCGTTGTCCGGAATCATTGGGCGTAAAGGGTACGTAGGCGGCCTAGTAAGTTAGAAGTGAAATAATATAGCTCA
ACTATATAAAGCTTTTAAAACTGTTAGGCTTGAGAGATGAAAGGGAAAGTGGAATTCCTAGTGTAGCGGTGAAATGCGCA
GATATTAGGAAGAATACCGGTGGCGAAGGCGACTTTCTGGTCATCATCTGACGCTGAGGTACGAAAGCGTGGGTAGCAAA
CAGGATTAGATACCCTGGTAGTCCACGCTGTAAACGATGAGTGTTAGGTTCTTGGAATAATCTGGGAGCCGCAGCTAACG
CATTAAACACTCCGCCTGGGG
>Anaerofilum_pentosovorans_X97852
NGTGGGGGATATTGCACAATGGAGGAAACTCTGATGCAGCGACGCCGCGTGAGGGAAGAAGGTTTTCGGATTGTAAACCT
CTGTCTTCGGGGACGAAACAAATGACGGTACTCGAGGAGGAAGCCACGGCTAACTACGTGCCAGCAGCCGCGGTAATACG
TAGGTGGCAAGCGTTGTCCGGAATTACTGGGTGTAAAGGGAGCGCAGGCGGAACTGCAAGTTGGGTGTTTAATCTACGGG
CTCAACCCGTATCAGCATTCAAAACTGTGGTTCTTGAGTAATGCAGAGGTAGGCGGAATTCCCGGTGTAGCGGTGGAATG
CGTAGATATCGGGAGGAACACCAGTGGCGAAGGCGGCCTACTGGGCATCAACTGACGCTGAGGCTCGAAAGCATGGGTAG
CAAACAGGATTAGATACCCTGGTAGTCCATGCTGTAAACGATGATTACTAGGTGTGGGAAGATTGACCCTTTCCGTGCCG
CAGTTAACACAATAAGTAATC
>Anaerofustis_stercorihominis_AJ518871
AGTGGGGAATATTGCGCAATGGGGGAAACCCTGACGCAGCAACGCCGCGTGAGCGATGAAGGTTTTCGGATCGTAAAGCT
CTGTCTTTGGGGAAGATAATGACGGTACCCAAGGAGGAAGCTCCGGCTAACTACGTGCCAGCAGCCGCGGTAATACGTAG
GGAGCAAGCGTTGTCCGGATTCACTGGGCGTAAAGAGCACGTAGGCGGTTAATTAAGTCAGGTGTGAAAGTTTTCGGCTC
AACCGGAAAAGTGCACTTGAAACTGGATAACTTGAGTATCGGAGAGGTAAGCGGAATTCCTAGTGTAGCGGTGAAATGCG
TAGAGATTAGGAAGAACACCGGTGGCGAAGGCGGCTTACTGGACGATAACTGACGCTGAGGTGCGAAAGCGTGGGGAGCG
AACAGGATTAGATACCCTGGTAGTCCACGCCGTAAACGATGAATACTAGGTGTTGGGGTAACTCAGTGCCGCAGTTAACA
CATTAAGTATTCCGCCTGGGG
>Anaerorhabdus_furcosa_HM038002
AGTAGGGAATTTTCGGCAATGGGCGAAAGCCTGACCGAGCAACGCCGCGTGAGTGAAGACGGCCTTCGGGTTGTAAAGCT
CTGTTGTAAAGGAAGAACGGCCTGGATAGGATCTAGGAGTGACGGTACTTTACCAGAAAGCCACGGCTAACTACGTGCCA
GCAGCCGCGGTAATACGTAGGTGGCAAGCGTTATCCGGAATTATTGGGCGTAAAGGGTGCGTAGGCGGTTGATTAAGTTT
TAGGTGAAAGCGTGGGGCTCAACCCCATATAGCCTAAGAAACTGGTCGACTAGAGTACAGGAGAGGGCAATGGAATTCCA
TGTGTAGCGGTAAAATGCGTAGATATATGGAGGAACACCAGTGGCGAAGGCGGTTGCCTGGCCTGTAACTGACGCTGAAG
CACGAAAGCGTGGGGAGCAAATAGGATTAGATACCCTAGTAGTCCACGCCGTAAACGATGAATACTAAGTGTTGGGGAAA
CTCAGTGCTGCAGTTAACGCA
>Anaerostipes_butyraticus_AB616134
AGTGGGGAATATTGCACAATGGGGGAAACCCTGATGCAGCGACGCCGCGTGAGTGAAGAAGTATTTCGGTATGTAAAGCT
CTATCAGCAGGGAAGAAAATGGACGGTACCTGACTAAGAAGCCCCGGCTAACTACGTGCCAGCAGCCGCGGTAATACGTA
GGGGGCAAGCGTTATCCGGAATTACTGGGTGTAAAGGGTGCGTAGGTGGCAGGGCAAGTCAGAAGTGAAAACCCGGGGCT
CAACTCCGGGACTGCTTTTGAAACTGTCCAGCTGGAGTGCAGGAGAGGTAAGCGGAATTCCTAGTGTAGCGGTGAAATGC
GTAGATATTAGGAGGAACATCAGTGGCGAAGGCGGCTTACTGGACTGAAACTGACACTGAGGCACGAAAGCGTGGGGAGC
AAACAGGATTAGATACCCTGGTAGTCCACGCCGTAAACGATGAATACTAGGTGTCGGGGCCGTAGAGGCTTCGGTGCCGC
AGCAAACGCATTAAGTATTCC
>Anaerostipes_caccae_AB243986
AGTGGGGAATATTGCACAATGGGGGAAACCCTGATGCAGCGACGCCGCGTGAGTGAAGAAGTATTTCGGTATGTAAAGCT
CTATCAGCAGGGAAGAAAACAGACGGTACCTGACTAAGAAGCCCCGGCTAACTACGTGCCAGCAGCCGCGGTAATACGTA
GGGGGCAAGCGTTATCCGGAATTACTGGGTGTAAAGGGTGCGTAGGTGGCATGGTAAGTCAGAAGTGAAAGCCCGGGGCT
TAACCCNGGGACTGCTTTTGAAACTGTCATGCTGGAGTGCAGGAGAGGTAAGCGGAATTCCTAGTGTAGCGGTGAAATGC
GTAGATATTAGGAGGAACACCAGTGGCGAAGGCGGCTTACTGGACTGTCACTGACACTGATGCACGAAAGCGTGGGGAGC
AAACAGGATTAGATACCCTGGTAGTCCACGCCGTAAACGATGAATACTAGGTGTCGGGGCCGTAGAGGCTTCGGTGCCGC
AGCAAACGCAGTAAGTATTCC
>Anaerostipes_coli_JF412658.1
AGTGGGGAATATTGCACAATGGGGGAAACCCTGATGCAGCGACGCCGCGTGAGTGAAGAAGTATCTCGGTATGTAAAGCT
CTATCAGCAGGGAAGAAAATGACGGTACCTGACTAAGAAGCCCCGGCTAACTACGTGCCAGCAGCCGCGGTAATACGTAG
GGGGCAAGCGTTATCCGGAATTACTGGGTGTAAAGGGTGCGTAGGTGGTATGGCAAGTCAGAAGTGAAAACCCAGGGCTT
AACTCTGGGACTGCTTTTGAAACTGTCAGACTGGAGTGCAGGAGAGGTAAGCGGAATTCCTAGTGTAGCGGTGAAATGCG
TAGATATTAGGAGGAACATCAGTGGCGAAGGCGGCTTACTGGACTGAAACTGACACTGAGGCACGAAAGCGTGGGGAGCA
AACAGGATTAGATACCCTGGTAGTCCACGCCGTAAACGATGAATACTAGGTGTCGGGGCCGTAGAGGCTTCGGTGCCGCA
GCCAACGCAGTAAGTATTCCA
>Anaerostipes_hadrus_NR_104799.1
AGTGGGGAATATTGCACAATGGGGGAAACCCTGATGCAGCGACGCCGCGTGAGTGAAGAAGTATCTCGGTATGTAAAGCT
CTATCAGCAGGGAAGAAAATGACGGTACCTGACTAAGAAGCCCCGGCTAACTACGTGCCAGCAGCCGCGGTAATACGTAG
GGGGCAAGCGTTATCCGGAATTACTGGGTGTAAAGGGTGCGTAGGTGGTATGGCAAGTCAGAAGTGAAAACCCAGGGCTT
AACTCTGGGACTGCTTTTGAAACTGTCAGACTGGAGTGCAGGAGAGGTAAGCGGAATTCCTAGTGTAGCGGTGAAATGCG
TAGATATTAGGAGGAACATCAGTGGCGAAGGCGGCTTACTGGACTGAAACTGACACTGAGGCACGAAAGCGTGGGGAGCA
AACAGGATTAGATACCCTGGTAGTCCACGCCGTAAACGATGAATACTAGGTGTCGGGGCCGTAGAGGCTTCGGTGCCGCA
GCCAACGCAGTAAGTATTCCA
>Anaerostipes_rhamnosus
AGTGGGGAATATTGCACAATGGGGGAAACCCTGATGCAGCGACGCCGCGTGAGTGAAGAAGTATTTCGGTATGTAAAGCT
CTATCAGCAGGGAAGAAATAAGACGGTACCTGACTAAGAAGCCCCGGCTAACTACGTGCCAGCAGCCGCGGTAATACGTA
GGGGGCAAGCGTTATCCGGAATTACTGGGTGTAAAGGGTGCGTAGGTGGCATGATAAGTCAGAAGTGAAAGCCCGGGGCT
TAACCCCGGGACTGCTTTTGAAACTGTAATGCTAGAGTGCAGGAGAGGTAAGCGGAATTCCTAGTGTAGCGGTGAAATGC
GTAGATATTAGGAGGAACACCAGTGGCGAAGGCGGCTTACTGGACTGTCACTGACACTGAGGCACGAAAGCGTGGGGAGC
AAACAGGATTAGATACCCTGGTAGTCCACGCCGTAAACGATGAATACTAGGTGTCGGGGCCGTAGAGGCTTCGGTGCCGC
AGCAAACGCAGTAAGTATTCC
>Anaerotruncus_colihominis_DQ002932
AGTGGGGGATATTGCACAATGGGCGAAAGCCTGATGCAGCGACGCCGCGTGAGGGAAGACGGTCTTCGGATTGTAAACCT
CTGTCTTTGGGGAAGAAAATGACGGTACCCAAAGAGGAAGCTCCGGCTAACTACGTGCCAGCAGCCGCGGTAATACGTAG
GGAGCAAGCGTTGTCCGGAATTACTGGGTGTAAAGGGAGCGTAGGCGGGATGGCAAGTAGAATGTTAAATCCATCGGCTC
AACCGGTGGCTGCGTTCTAAACTGCCGTTCTTGAGTGAAGTAGAGGCAGGCGGAATTCCTAGTGTAGCGGTGAAATGCGT
AGATATTAGGAGGAACACCAGTGGCGAAGGCGGCCTGCTGGGCTTTAACTGACGCTGAGGCTCGAAAGCGTGGGGAGCAA
ACAGGATTAGATACCCTGGTAGTCCACGCCGTAAACGATGATTACTAGGTGTGGGGGGACTGACCCCTTCCGTGCCGCAG
TTAACACAATAAGTAATCCAC
>Ancylobacter_polymorphus_AY211516
AGTGGGGAATATTGGACAATGGGCGCAAGCCTGATCCAGCCATGCCGCGTGAGTGATGAAGGCCTTAGGGTTGTAAAGCT
CTTTCGCCGACGAAGATAATGACGGTAGTCGGAGAAGAAGCCCCGGCTAACTTCGTGCCAGCAGCCGCGGTAATACGAAG
GGGGCTAGCGTTGTTCGGAATCACTGGGCGTAAAGCGCACGTAGGCGGACATTTAAGTCAGGGGTGAAAGCCTGGAGCTC
AACTCCAGAACTGCCCTTGATACTGGGTGTCTCGAGTCCGGAAGAGGTAAGTGGAACTGCGAGTGTAGAGGTGAAATTCG
TAGATATTCGCAAGAACACCAGTGGCGAAGGCGGCTTACTGGTCCGGTACTGACGCTGAGGTGCGAAAGCGTGGGGAGCA
AACAGGATTAGATACCCTGGTAGTCCACGCCGTAAACGATGGAGGCTAGCCGTTGGTGAGCATGCTCATCAGTGGCGCAG
CTAACGCATTAAGCCTCCCGC
>Aneurinibacillus_aneurinilyticus_AB101592
AGTAGGGAATCTTCCGCAATGGACGAAAGTCTGACGGAGCAACGCCGCGTGAACGATGAAGGTTTTCGGATCGTAAAGTT
CTGTTGTTAGGGAAGAACCGCCGGGATGACCTCCCGGTCTGACGGTACCTAACGAGAAAGCCCCGGCTAACTACGTGCCA
GCAGCCGCGGTAATACGTAGGGGGCAAGCGTTGTCCGGAATTATTGGGCGTAAAGCGCGCGCAGGCGGCTTCTTAAGTCA
GGTGTGAAAGCCCACGGCTCAACCGTGGAGGGCCACTTGAAACTGGGAGGCTTGAGTGCAGGAGAGGAGAGCGGAATTCC
ACGTGTAGCGGTGAAATGCGTAGAGATGTGGAGGAACACCCGTGGCGAAGGCGGCTCTCTGGCCTGTAACTGACGCTGAG
GCGCGAAAGCGTGGGGAGCGAACAGGATTAGATACCCTGGTAGTCCACGCCGTAAACGTTGAGTGCTAGGTGTTGGGGAC
TCCAATCCTCAGTGCCGCAGC
>Aneurinibacillus_migulanus_DQ350838
AGTAGGGAATCTTCCGCAATGGACGAAAGTCTGACGGAGCAACGCCGCGTGAACGATGAAGGTTTTCGGATCGTAAAGTT
CTGTTGCTAGGGAAGAACCGCCGGGATGACCTCCCGGTCTGACGGTACCTAACGAGAAAGCCCCGGCTAACTACGTGCCA
GCAGCCGCGGTAATACGTAGGGGGCAAGCGTTGTCCGGAATTATTGGGCGTAAAGCGCGCGCAGGCGCGCTTCTTAAGTC
AGGTGTGAAAGCCCACGGCTCAACCGTGGAGGGCCACTTGAAACTGGGAAGCTTGAGTGCAGGAGAGGAGAGCGGAATTC
CACGTGTAGCGGTGAAATGCGTAGAGATGTGGAGGAACACCCGTGGCGAAGGCGGCTCTCTGGCCTGTAACTGACGCTGA
GGCGCGAAAGCGTGGGGAGCGAACAGGATTAGATACCCTGGTAGTCCACGCCGTAAACGTTGAGTGCTAGGTGTTGGGGG
GTGACCAATCCTCAGTGCCGC
>Anoxynatronum_sibiricum_AF522323
AGTGGGGAATATTGCACAATGGGCGCAAGCCTGATGCAGCAACGCCGCGTGAGCGATGAAGGCCTTCGGGTCGTAAAGCT
CTGTCCTATGGGAAGAAGAAAGTGACGGTACCATAGGAGGAAGCCCCGGCTAACTACGTGCCAGCAGCCGCGGTAATACG
TAGGGGGCAANCGTTATCCGNAATCACTGGGCGTAAAGGGTGCGTAGNCGGCTTAGTAAGTCAGAGGTGAAAGGCTACGG
CTTAACCGTGGTAAGCCTTTGAAACTGCTGANGCTTGAGTGCAGGAGAGGCAAGTGGAATTCCTAGTGTAGYGGTGAAAT
GCGTAGATATTAGGAGGAACACCAGTGGCGAAGGCGACTTGCTGGACTGTNACTGACGCTGAGGCACGAAAGCGTGGGGA
GCAAACAGGATTAGATACCCTGGTAGTCCACGCCGTAAACGATGAGTGCTAGGTGTTGGGGGTCAAACCTCAGTGCCGGA
GCTAACGCAATAAGCACTCCG
>Anoxystipes_contortum_NR_104803.1
AGTGGGGAATATTGCACAATGGGGGAAACCCTGATGCAGCGACGCCGCGTGAAGGATGAAGTATTTCGGTATGTAAACTT
CTATCAGCAGGGAAGAAAATGACGGTACCTGACTAAGAAGCCCCGGCTAACTACGTGCCAGCAGCCGCGGTAATACGTAG
GGGGCAAGCGTTATCCGGATTTACTGGGTGTAAAGGGAGCGTAGACGGCTGTGTAAGTCTGATGTGAAAACCCGGGGCTC
AACCCCGGGACTGCATTGGAAACTATGCGGCTAGAGTGTCGGAGAGGTAAGTGGAATTCCTAGTGTAGCGGTGAAATGCG
TAGATATTAGGAGGAACACCAGTGGCGAAGGCGGCTTACTGGACGATGACTGACGTTGAGGCTCGAAAGCGTGGGGAGCA
AACAGGATTAGATACCCTGGTAGTCCACGCCGTAAACGATGAATACGAGGTGTCGGGTGGCAAAGCCATTCGGTGCCGCA
GCCAACGCAATAAGTATCCCA
>Anoxystipes_fissicatena_NR_104800.1
AGTGGGGAATATTGCACAATGGGGGAAACCCTGATGCAGCGACGCCGCGTGAAGGATGAAGTATTTCGGTATGTAAACTT
CTATCAGCAGGGAAGAAAATGACGGTACCTGACTAAGAAGCCCCGGCTAACTACGTGCCAGCAGCCGCGGTAATACGTAG
GGGGCAAGCGTTATCCGGATTTACTGGGTGTAAAGGGAGCGTAGACGGTTATGTAAGTCTGATGTGAAAACCCGGGGCTC
AACCCCGGGACTGCATTGGAAACTATGTAACTAGAGTGTCGGAGAGGTAAGTGGAATTCCTAGTGTAGCGGTGAAATGCG
TAGATATTAGGAGGAACACCAGTGGCGAAGGCGGCTTACTGGACGATCACTGACGTTGAGGCTCGAAAGCGTGGGGAGCA
AACAGGATTAGATACCCTGGTAGTCCACGCCGTAAACGATGAATACTAGGTGTCGGGTGGCAAAGCCATTCGGTGCCGCA
GCAAACGCAATAAGTATTCCA
>Anoxystipes_oroticum_NR_114392.1
AGTGGGGAATATTGCACAATGGGGGAAACCCTGATGCAGCGACGCCGCGTGAAGGATGAAGTATTTCGGTATGTAAACTT
CTATCAGCAGGGAAGAAAATGACGGTACCTGACTAAGAAGCCCCGGCTAACTACGTGCCAGCAGCCGCGGTAATACGTAG
GGGGCAAGCGTTATCCGGATTTACTGGGTGTAAAGGGAGCGTAGACGGTGATGCAAGTCTGATGTGAAAACCCGGGGCTC
AACCCCGGGACTGCATTGGAAACTGTGTGACTAGAGTGTCGGAGAGGTAAGTGGAATTCCTAGTGTAGCGGTGAAATGCG
TAGATATTAGGAGGAACACCAGTGGCGAAGGCGGCTTACTGGACGATGACTGACGTTGAGGCTCGAAAGCGTGGGGAGCA
AACAGGATTAGATACCCTGGTAGTCCACGCCGTAAACGATGAATACTAGGTGTCGGGTGGCAAAGCCATTCGGTGCCGCA
GCAAACGCAGTAAGTATTCCA
>Aquabacterium_commune_AF035054
AGTGGGGAATTTTGGACAATGGGCGCAAGCCTGATCCAGCAATGCCGCGTGCAGGAAGAAGGCCTTCGGGTTGTAAACTG
CTTTTGTCAGGGAAGAAATCCTCTGGGTTAATACCTCGGGGGGATGACGGTACCTGAAGAATAAGCACCGGCTAACTACG
TGCCAGCAGCCGCGGTAATACGTAGGGTGCGAGCGTTAATCGGAATTACTGGGCGTAAAGCGTGCGCAGGCGGCTTTGCA
AGACAGATGTGAAATCCCCGGGCTCAACCTGGGAACTGCATTTGTGACTGCAAGGCTAGAGTACGGTAGAGGGGGATGGA
ATTCCGCGTGTAGCAGTGAAATGCGTAGATATGCGGAGGAACACCAATGGCGAAGGCAATCCCCTGGACCTGTACTGACG
CTCATGCACGAAAGCGTGGGGAGCAAACAGGATTAGATACCCTGGTAGTCCACGCCCTAAACGATGTCAACTGGTTGTTG
GACGGCTTGCTGTTCAGTAAC
>Arcanobacterium_haemolyticum_X73952
AGTGGGGAATATTGCACAATGGACGGAAGTCTGATGCAGCGACGCCGCGTGGGGGATGAAGGCTTTCGGGTTGTAAACTC
CTTTTAACACTGAACAAGGCGAAAGTTGAGGGTAGGTTGTGAATAAGCGCCGGCTAAGCGCCGGCTAACTACGTGCCAGC
AGCCGCGGTAATACGTAGGGCGCGAGCGTTGTCCGGAATTATTGGGCGTAAAGAGCTCGTAGGCGGTTTGTCGCGTCTGC
TGTGAAAGACCGGGGCTTAACTCCGGGGCTGCAGTGGGTACGGGCAGGCTAGAGTGCGGTAGGGGTAATTGGAATTCCTG
GTGTAGCGGTGGAATGCGCAGATATCAGGAGGAACACCNATGGCGAAGGCAGGTTACTGGGCCGTTACTGACGCTGAGGA
GCGAAAGCATGGGGAGCGAACAGGATTAGATACCCTGGTAGTCCATGCCGTAAACGTTGGGCACTAGGTGTGGGGCCTTT
TCCATGGGTTCTGTACCCTAG
>Arcanobacterium_pyogenes_EU268192
AGTGGGGAATATTGCACAATGGACGCAAGTCTGATGCAGCGACGCCGCGTGGGGGATGAAGGCTTTCGGGTTGTAAACTC
CTTTCAGTACAGAAGAAGCATTTTTTGTGACGGTATGTGCAGAAGAAGCGCCGGCTAACTACGTGCCAGCAGCCGCGGTA
ATACGTAGGGCGCGAGCGTTGTCCGGAATTATTGGGCGTAAAGAGCTCGTAGGCGGTTTGTTGCGCCTGCTGTGAAAGAC
CGGGGCTTAACTTCGGGGTTGCAGTGGGTACGGGCAGACTAGAGTGTGGTAGGGGTAATTGGAATTCCTGGTGTAGCGGT
GGAATGCGCAGATATCAGGAGGAACGCCGATGGCGAAGGCAGGTTACTGGGCCATTACTGACGCTGAGGAGCGAAAGCGT
GGGTAGCGAACAGGATTAGATACCCTGGTAGTCCACGCTGTAAACGTTGGGCACTAGGTGTGGGGCCTTTTCCACGGGTT
CTGCGCCGTAGCTAACGCTTT
>Arcobacter_butzleri_FJ968634
AGTGGGGAATATTGCACAATGGACGAAAGTCTGATGCAGCAACGCCGCGTGGAGGATGACACATTTCGGTGCGTAAACTC
CTTTTATATAAGAAGATAATGACGGTATTATATGAATAAGCACCGGCTAACTCCGTGCCAGCAGCCGCGGTAATACGGAG
GGTGCAAGCGTTACTCGGAATCACTGGGCGTAAAGAGCGTGTAGGCGGATTGATAAGTTTGAAGTGAAATCCTATAGCTT
AACTATAGAACTGCTTTGAAAACTGTTAATCTAGAATGTGGGAGAGGTAGATGGAATTTCTGGTGTAGGGGTAAAATCCG
TAGAGATCAGAAGGAATACCGATTGCGAAGGCGATCTACTGGAACAATATTGACGCTGAGACGCGAAAGCGTGGGGAGCA
AACAGGATTAGATACCCTGGTAGTCCACGCCCTAAACGATGTACACTAGTTGTTGTGAGGCTCGACCTTGCAGTAATGCA
GTTAACACATTAAGTGTACCG
>Arcobacter_cryaerophilus_AOBRRDA
AGTGGGGAATATTGCACAATGGACGAAAGTCTGATGCAGCAACGCCGCGTGGAGGATGACACATTTCGGTGCGTAAACTC
CTTTTATATGAGAAGATAATGACGGTATTATATGAATAAGCACCGGCTAACTCCGTGCCAGCAGCCGCGGTAATACGGGG
GGTGCAAGCGTTACTCGGAATCACTGGGCGTAAAGAGCATGTAGGCGGATTGATAAGTTTGAAGTGAAATCCTATAGCTT
AACTATAGAACTGCTTTGAAAACTGTTAATCTAGAATGTGGGAGAGGTAGATGGAATTTCTGGTGTAGGGGTAAAATCCG
TAGAGATCAGAAGGAATACCGATTGCGAAGGCGATCTACTGGAACATTATTGACGCTGAGATGCGAAAGCGTGGGGAGCA
AACAGGATTAGATACCCTGGTAGTCCACGCCCTAAACGATGTACACTAGTTGTTGTGAGACTTGATCTTGCAGTAATGCA
GTTAACACATTAAGTGTACCG
>Arthrobacter_albus_AJ243421
AGTGGGGAATATTGCACAATGGGCGCAAGCCTGATGCAGCGACGCCGCGTGAGGGATGACGGCCTTCGGGTTGTAAACCT
CTTTCAGTAGGGAAGCAGCCCCTTTTTGGGGTGACGGTACCTGCAGAAGAAGCGCCGGCTAACTACGTGCCAGCAGCCGC
GGTAATACGTAGGGCGCAAGCGTTATCCGGAATTATTGGGCGTAAAGAGCTCGTAGGCGGTTTGTCGCGTCTGCTGTGAA
AGCCCGGGGCTTAACTCCGGGTGTGCAGTGGGTACGGGCAGGATAGAGTGCAGTAGGGGAGACTGGAATTCCTGGTGTAG
CGGTGGAATGCGCAGATATCAGGAGGAACACCGATGGCGAAGGCAGGTCTCTGGGCTGTTACTGACGCTGAGGAGCGAAA
GCATGGGGAGCAAACAGGATTAGATACCCTGGTAGTCCATGCCGTAAACGTTGGGCACTAGGTGTGGGGGACATTCCACG
TTTTCCGCGCCGTAGCTAACG
>Arthrobacter_castelli_AJ639826
AGTGGGGAATCTTGCACAATGGGCGAAAGCCTGATGCAGCGACGCCGCGTGAGGGATGAATGCCTTCGGGTTGTAAACCT
CTTTCAGTAGGGAAGAAGCCGCCTTTTGGTGGTGACGGTACTTGCAGAAGAAGCGCCGGCTAACTACGTGCCAGCAGCCG
CGGTAATACGTAGGGCGCAAGCGTTATCCGGAATTATTGGGCGTAAAGAGCTCGTAGGCGGTTTGTCACGTCTGCTGTGA
AAGCCCGGGGCTTAACTCCGGGTGTGCAGTGGGTACGGGCAGACTGGAGTGCAGTAGGGGAGACTGGAATTCCTGGTGTA
GCGGTGAAATGCGCAGATATCAGGAGGAACACCGATGGCGAAGGCAGGTCTCTGGGCTGTTACTGACGCTGAGGAGCGAA
AGCATGGGGAGCGAACAGGATTAGATACCCTGGTAGTCCATGCCGTAAACGTTGGGCACTAGGTGTGGGGGACATTCCAC
GTTTTCCGCGCCGTAGCTAAC
>Arthrobacter_oxydans_FM955886
AGTGGGGAATATTGCACAATGGGCGAAAGCCTGATGCAGCGACGCCGCGTGAGGGATGACGGCCTTCGGGTTGTAAACCT
CTTTCAGTAGGGAAGAAGCGAAAGTGACGGTACCTGCAGAAGAAGCGCCGGCTAACTACGTGCCAGCAGCCGCGGTAATA
CGTAGGGCGCAAGCGTTATCCGGAATTATTGGGCGTAAAGAGCTCGTAGGCGGTTTGTCGCGTCTGCCGTGAAAGTCCGG
GGCTCAACTCCGGATCTGCGGTGGGTACGGGCAGACTAGAGTGATGTAGGGGAGACTGGAATTCCTGGTGTAGCGGTGAA
ATGCGCAGATATCAGGAGGAACACCGATGGCGAAGGCAGGTCTCTGGGCATTAACTGACGCTGAGGAGCGAAAGCATGGG
GAGCGAACAGGATTAGATACCCTGGTAGTCCATGCCGTAAACGTTGGGCACTAGGTGTGGGGGACATTCCACGTTTTCCG
CGCCGTAGCTAACGCATTAAG
>Arthrobacter_polychromogenes_X80741
AGTGGGGAATATTGCACAATGGGCGCAAGCCTGATGCAGCGACGCCGCGTGAGGGATGACGGCCTTCGGGTTGTAAACCT
CTTTCAGTAGGGAAGAAGCGAAAGTGACGGTACCTGCAGAAGAAGCGCCGGCTAACTACGTGCCAGCAGCCGCGGTAATA
CGTAGGGCGCAAGCGTTATCCGGAATTATTGGGCGTAAAGAGCTCGTAGGCGGTTTGTCGCGTCTGCCGTGAAAGTCCGG
GGCTCAACTCCGGATCTGCGGTGGGTACGGGCAGACTAGAGTGATGTAGGGGAGACTGGAATTCCTGGTGTAGCGGTGAA
ATGCGCAGATATCAGGAGGAACACCGATGGCGAAGGCAGGTCTCTGGGCATTAACTGACGCTGAGGAGCGAAAGCATGGG
GAGCGAACAGGATTAGATACCCTGGTAGTCCATGCCGTAAACGTTGGGCACTAGGTGTGGGGGACATTCCACGTTTTCCG
CGCCGTAGCTAACGCATTAAG
>Asaccharobacter_celatus_AB849124
AGTGGGGAATTTTGCGCAATGGGGGGAACCCTGACGCAGCAACGCCGCGTGCGGGACGAAGGCCTTCGGGTTGTAAACCG
CTTTCAGCAGGGAAGACATAGACGGTACCTGCAGAAGAAGCTCCGGCTAACTACGTGCCAGCAGCCGCGGTAATACGTAG
GGGGCGAGCGTTATCCGGATTCATTGGGCGTAAAGCGCGCGTAGGCGGCCGCCTAAGCGGAACCTCTAATCCCGGGGCTC
AACCTCGGGCCGGGTTCCGGACTGGGCGGCTCGAGTGCGGTAGAGGCAGGCGGAATTCCCGGTGTAGCGGTGGAATGCGC
AGATATTGGGAAGAACACCGATGGCGAAGGCAGCCTGCTGGGCCGCCACTGACGCTGAGGCGCGAAAGCTGGGGGAGCGA
ACAGGATTAGATACCCTGGTAGTCCCAGCCGTAAACGATGGACGCTAGGTGTGGGGGGACCATCCCCCCGTGCCGCAGCC
AACGCATTAAGCGTCCCGCCT
>Atopobium_minutum_S44204
AGTGGGGAATCTTGCGCAATGGGGGAAACCCTGACGCAGCGACGCCGCGTGCGGGATGAAGGCCTTCGGGTTGTAAACCG
CTTTCAGCAGGGACGAGGCCGCAAGGTGACGGTACCTGCAGAAGAAGCTCCGGCTAAATACGTGCCAGCAGCCGCGGTAA
TACGTATGGAGCAAGCGTTATCCGGATTCATTGGGCGTAAAGCGCTCGTAGGCGGTCTGTTAGGTCGGTAAGTTAAATCC
GGGGGCTCAACCCCCGTCCGCTTCCGATACCGGCAGACTTGAGTTTGGTAGGGGAAGGTGGAATTCCTAGTGTAGCGGTG
GAATGCGCAGATATTAGGAAGAACACCGGTGGCGAAGGCGGCCTTCTGGGCCATAACTGACGCTGAGGAGCGAAAGCTAG
GGGAGCGAACAGGATTAGATACCCTGGTAGTCCTAGCCGTAAACGATGGACACTAGGTGTGGGGGGATGTACCTTCCGTG
CCGCAGCTAACGCATTAAGTG
>Atopobium_parvulum_AB558168
AGTGGGGAATCTTGCACAATGGGCGAAAGCCTGATGCAGCGACGCCGCGTGCGGGATGAAGGCCTTCGGGTTGTAAACCG
CTTTCAGCAGGGACGAGGCGAAAGTGACGGTACCTGCAGAAGAAGCCCCGGCTAACTACGTGCCAGCAGCCGCGGTAATA
CGTAGGGGGCAAGCGTTATCCGGATTCATTGGGCGTAAAGCGCTCGTAGGCGGTCTGTTAGGTCGGGAGTTAAATCCGGG
GGCTCAACCCCCGCTCGCTCTCGATACCGGCAGACTTGAGTTTGGTAGGGGAAGGTGGAATTCCTAGTGTAGCGGTGGAA
TGCGCAGATATTAGGAAGAACACCAGTGGCGAAGGCGGCCTTCTGGGCCATAACTGACGCTGAGGAGCGAAAGCTAGGGG
AGCAAACAGGATTAGATACCCTGGTAGTCCTAGCCGTAAACGATGGACACTAGGTGTGGGGGAGTATTTCTTCCGTGCCG
CAGCTAACGCATTAAGTGTCC
>Atopobium_rimae_AB540986
AGTGGGGAATCTTGCACAATGGGCGAAAGCCTGATGCAGCGACGCCGCGTGCGGGACGAAGGCCTTCGGGTTGTAAACCG
CTTTCAGCAGGGACGAGGCGAAAGTGACGGTACCTGCAGAAGAAGCCCCGGCTAACTACGTGCCAGCAGCCGCGGTAATA
CGTAGGGGGCAAGCGTTATCCGGATTCATTGGGCGTAAAGCGCTCGTAGGCGGTCTGTTAGGTCGGGAGTTAAATCCGGA
GGCTCAACCTCCGCCCGCTCCCGATACCGGCAGACTTGAGTTTGGTAGGGGAAGGTGGAATTCCTAGTGTAGCGGTGGAA
TGCGCAGATATTAGGAAGAACACCAGTGGCGAAGGCGGCCTTCTGGGCCATAACTGACGCTGAGGAGCGAAAGCTAGGGG
AGCAAACAGGATTAGATACCCTGGTAGTCCTAGCTGTAAACGATGGACACTAGGTGTGGGAGAATACGTCTTCCGTGCCG
CAGCTAACGCATTAAGTGTCC
>Aurantimonas_altamirensis_EU442518
AGTGGGGAATATTGGACAATGGGCGCAAGCCTGATCCAGCCATGCCGCGTGAGTGATGAAGGCCCTAGGGTTGTAAAGCT
CTTTCAGTGGGGACGATAATGACGGTACCCACAGAAGAAGCCCCGGCTAACTTCGTGCCAGCAGCCGCGGTAATACGAAG
GGGGCTAGCGTTGTTCGGAATTACTGGGCGTAAAGCGCACGTAGGCGGATATTTAAGTCAGGGGTGAAATCCCGGGGCTC
AACCCCGGAACTGCCTTTGATACTGGGTATCTTGAGTTCGGAAGAGGTAAGTGGAATTGCGAGTGTAGAGGTGAAATTCG
TAGATATTCGCAGGAACACCAGTGGCGAAGGCGGCTTACTGGTCCGATACTGACGCTGAGGTGCGAAAGCGTGGGGAGCA
AACAGGATTAGATACCCTGGTAGTCCACGCCGTAAACGATGGAAGCTAGCCGTCGGGTGATTTATCACTCGGTGGCGCAG
CAAACGCATTAAGCTTCCCGC
>Averyella_dalhousiensis_DQ481464
AGTGGGGAATATTGCACAATGGGCGCAAGCCTGATGCAGCCATGCCGCGTGTGTGAAGAAGGCCTTCGGGTTGTAAAGCA
CTTTCAGCGAGGAGGAAGGGTTCAGTGTTAATAGCACTGTTCATTGACGTTACTCGCAGAAGAAGCACCGGCTAACTCCG
TGCCAGCAGCCGCGGTAATACGGAGGGTGCAAGCGTTAATCGGAATTACTGGGCGTAAAGCGCACGCAGGCGGTCTGTCA
AGTCGGATGTGAAATCCCCGGGCTCAACCTGGGAACTGCATTCGAAACTGGCAGGCTAGAGTCTTGTAGAGGGGGGTAGA
ATTCCAGGTGTAGCGGTGAAATGCGTAGAGATCTGGAGGAATACCGGTGGCGAAGGCGGCCCCCTGGACAAAGACTGACG
CTCAGGTGCGAAAGCGTGGGGAGCAAACAGGATTAGATACCCTGGTAGTCCACGCCGTAAACGATGTCGACTTGGAGGTT
GTGCCCTTGAGGCGTGGCTTC
>Bacillus_altitudinis_KJ534473.1
AGTAGGGAATCTTCCGCAATGGACGAAAGTCTGACGGAGCAACGCCGCGTGAGTGATGAAGGTTTTCGGATCGTAAAGCT
CTGTTGTTAGGGAAGAACAAGTGCAAGAGTAACTGCTTGCACCTTGACGGTACCTAACCAGAAAGCCACGGCTAACTACG
TGCCAGCAGCCGCGGTAATACGTAGGTGGCAAGCGTTGTCCGGAATTATTGGGCGTAAAGGGCTCGCAGGCGGTTTCTTA
AGTCTGATGTGAAAGCCCCCGGCTCAACCGGGGAGGGTCATTGGAAACTGGGAAACTTGAGTGCAGAAGAGGAGAGTGGA
ATTCCACGTGTAGCGGTGAAATGCGTAGAGATGTGGAGGAACACCAGTGGCGAAGGCGACTCTCTGGTCTGTAACTGACG
CTGAGGAGCGAAAGCGTGGGGAGCGAACAGGATTAGATACCCTGGTAGTCCACGCCGTAAACGATGAGTGCTAAGTGTTA
GGGGGTTTCCGCCCCTTAGTG
>Bacillus_amyloliquefaciens_JN660085
AGTAGGGAATCTTCCGCAATGGACGAAAGTCTGACGGAGCAACGCCGCGTGAGTGATGAAGGTTTTCGGATCGTAAAGCT
CTGTTGTTAGGGAAGAACAAGTGCCGTTCAAATAGGGCGGCACCTTGACGGTACCTAACCAGAAAGCCACGGCTAACTAC
GTGCCAGCAGCCGCGGTAATACGTAGGTGGCAAGCGTTGTCCGGAATTATTGGGCGTAAAGGGCTCGCAGGCGGTTTCTT
AAGTCTGATGTGAAAGCCCCCGGCTCAACCGGGGAGGGTCATTGGAAACTGGGGAACTTGAGTGCAGAAGAGGAGAGTGG
AATTCCACGTGTAGCGGTGAAATGCGTAGAGATGTGGAGGAACACCAGTGGCGAAGGCGACTCTCTGGTCTGTAACTGAC
GCTGAGGAGCGAAAGCGTGGGGAGCGAACAGGATTAGATACCCTGGTAGTCCACGCCGTAAACGATGAGTGCTAAGTGTT
AGGGGGTTTCCGCCCCTTAGT
>Bacillus_arsenicus_AJ606700
AGTAGGGAATCTTCGGCAATGGGCGAAAGTCTGACCGAGCAACGCCGGGTGAGCGATGAAGGCCTTCGGGTCGTAAAGCT
CTGTTGTTAGAGAAGAACAAGTACGAGAGTAACTGCTCGTACCTTGACGGTACCTAACCAGAAAGCCACGGCTAACTACG
TGCCAGCAGCCGCGGTAATACGTAGGTGGCAAGCGTTATCCGGAATTATTGGGCGTAAAGCGCGCGCAGGCGGTCTCTTA
AGTCTGATGTGAAAGCCCACGGCTCAACCGTGGAGGGTCATTGGAAACTGGGAGACTTGAGTGCAGGAGAGAAAAGTGGA
ATTCCACGTGTAGCGGTGAAATGCGTAGAGATGTGGAGGAACACCAGTGGCGAAGGCGGCTTTTTGGCCTGTAACTGACG
CTGAGGCGCGAAAGCGTGGGGAGCAAACAGGATTAGATACCCTGGTAGTCCACGCCGTAAACGATGAGTGCTAGGTGTTG
GGGGGTTCCACCCTCAGTGCT
>Bacillus_atrophaeus_DQ993677
AGTAGGGAATCTTCCGCAATGGACGAAAGTCTGACGGAGCAACGCCGCGTGAGTGATGAAGGTTTTCGGATCGTAAAGCT
CTGTTGTTAGGGAAGAACAAGTGCCGTTCAAATAGGGCGGCACCTTGACGGTACCTAACCAGAAAGCCACGGCTAACTAC
GTGCCAGCAGCCGCGGTAATACGTAGGTGGCAAGCGTTGTCCGGAATTATTGGGCGTAAAGGGCTCGCAGGCGGTTTCTT
AAGTCTGATGTGAAAGCCCCCGGCTCAACCGGGGAGGGTCATTGGAAACTGGGGAACTTGAGTGCAGAAGAGGAGAGTGG
AATTCCACGTGTAGCGGTGAAATGCGTAGAGATGTGGAGGAACACCAGTGGCGAAGGCGACTCTCTGGTCTGTAACTGAC
GCTGAGGAGCGAAAGCGTGGGGAGCGAACAGGATTAGATACCCTGGTAGTCCACGCCGTAAACGATGAGTGCTAAGTGTT
AGGGGGTTTCCGCCCCTTAGT
>Bacillus_badius_EU221363
AGTAGGGAATCTTCCGCAATGGACGAAAGTCTGACGGAGCAACGCCGCGTGAGTGAAGAAGGTTTTCGGATCGTAAAACT
CTGTTGTCAGGGAAGAACAAGTACCGGAGTAACTGCCGGTACCTTGACGGTACCTGACCAGAAAGCCACGGCTAACTACG
TGCCAGCAGCCGCGGTAATACGTAGGTGGCAAGCGTTGTCCGGAATTAGTTGGGCGTAAAGCGCGCGCAGGCGCGACCTT
TATAAGTCTGATAGGTGAAAGCTCACACGGCTCAACCGTGGAGGGTCATTGGAAACTGGAAGGCTTGAGTGCAGAAGAGA
AGAGCGGAATTCCACGTGTAGCGGTGAAATGCGTAGAGATGTGGAGGAACACCAGTGGCGAAGGCGGCTCTTTGGTCTGT
AACTGACGCTGAGGCGCGAAAGCGTGGGGAGCGAACAGGATTAGATACCCTGGTAGTCCACGCCGTAAACGATGAGTGCT
AAGTGTTGGGGGGTTTCCGCC
>Bacillus_beijingensis_EF371373
AGTAGGGAATCTTCCGCAATGGACGAAAGTCTGACGGAGCAACGCCGCGTGAGCGAAGAAGGCCTTCGGGTCGTAAAGCT
CTGTTGTAAGGGAAGAACAAGCGCCGGTTAACTGCCGGCGCCCTGACGGTACCTTACCAGAAAGCCACGGCTAACTACGT
GCCAGCAGCCGCGGTAATACGTAGGTGGCAAGCGTTGTCCGGAATCATTGGGCGTAAAGCGCGCGCAGGCGGTTTCTTAA
GTCTGATGTGAAAGCCCACGGCTCAACCGTGGAGGGTCATTGGAAACTGGGAGACTTGAGTGCAGAAGAGGAAAGCGGAA
TTCCACGTGTAGCGGTGAAATGCGTAGAGATGTGGAGGAACACCAGTGGCGAAGGCGGCTTTCTGGTCTGTAACTGACGC
TGAGGCGCGAAAGCGTGGGGAGCAAACAGGGTTAGATACCCTGGTAGTCCACGCCGTAAACGATGAGTGCTAAGTGTTAG
GGGGTTTCCGCCCCTTAGTGC
>Bacillus_benzoevorans_Y14693
AGTAGGGAATCTTCCGCAATGGACGAAAGTCTGACGGAGCAACGCCGCGTGAGTGATGAAGGTTTTCGGATCGTAAAACT
CTGTTGTTAGGGAAGAACAAGTACGAGAGTAACTGCTCGTACCTTGACGGTACCTAACCAGAAAGCCACGGCTAACTACG
TGCCAGCAGCCGCGGTAATACGTAGGTGGCAAGCGTTGTCCGGAATTATTGGGCGTAAAGCGCGCGCAGGCGGTTTCTTA
AGTCTGATGTGAAAGCCCACGGCTCAACCGTGGAGGGTCATTGGAAACTGGGAGACTTGAGTGCAGAAGAGAAGAGTGGA
ATTCCACGTGTAGCGGTGAAATGCGTAGAGATGTGGAGGAACACCAGTGGCGAAGGCGACTCTTTGGTCTGTAACTGACA
CTGAGGCGCGAAAGCGTGGAGAGCAAACAGGATTAGATACCCTGGTAGTCCACGCCGTAAACGATGAGTGCTAAGTGTTA
GAGGGTTTCCGCCCTTTAGTG
>Bacillus_cereus_AM747221
AGTAGGGAATCTTCCGCAATGGACGAAAGTCTGACGGAGCAACGCCGCGTGAGTGATGAAGGCTTTCGGGTCGTAAAACT
CTGTTGTTAGGGAAGAACAAGTGCTAGTTGAATAAGCTGGCACCTTGACGGTACCTAACCAGAAAGCCACGGCTAACTAC
GTGCCAGCAGCCGCGGTAATACGTAGGTGGCAAGCGTTATCCGGAATTATTGGGCGTAAAGCGCGCGCAGGTGGTTTCTT
AAGTCTGATGTGAAAGCCCACGGCTCAACCGTGGAGGGTCATTGGAAACTGGGAGACTTGAGTGCAGAAGAGGAAAGTGG
AATTCCATGTGTAGCGGTGAAATGCGTAGAGATATGGAGGAACACCAGTGGCGAAGGCGACTTTCTGGTCTGTAACTGAC
ACTGAGGCGCGAAAGCGTGGGGAGCAAACAGGATTAGATACCCTGGTAGTCCACGCCGTAAACGATGAGTGCTAAGTGTT
AGAGGGTTTCCGCCCTTTAGT
>Bacillus_circulans_JF833093
AGTAGGGAATCTTCCGCAATGGACGAAAGTCTGACGGAGCAACGCCGCGTGAGTGATGAAGGTTTTCGGATCGTAAAACT
CTGTTGTTAGGGAAGAACAAGTACAAGAGTAACTGCTTGTACCTTGACGGTACCTAACCAGAAAGCCACGGCTAACTACG
TGCCAGCAGCCGCGGTAATACGTAGGTGGCAAGCGTTGTCCGGAATTATTGGGCGTAAAGCGCGCGCAGGCGGTCCTTTA
AGTCTGATGTGAAAGCCCACGGCTCAACCGTGGAGGGTCATTGGAAACTGGGGGACTTGAGTGCAGAAGAGAAGAGTGGA
ATTCCACGTGTAGCGGTGAAATGCGTAGAGATGTGGAGGAACACCAGTGGCGAAGGCGACTCTTTGGTCTGTAACTGACG
CTGAGGCGCGAAAGCGTGGGGAGCAAACAGGATTAGATACCCTGGTAGTCCACGCCGTAAACGATGAGTGCTAAGTGTTA
GAGGGTTTCCGCCCTTTAGTG
>Bacillus_clausii_AB201800
AGTAGGGAATCTTCCGCAATGGACGAAAGTCTGACGGAGCAACGCCGCGTGAGTGAGGAAGGCCTTCGGGTCGTAAAGCT
CTGTTGTGAGGGAAGAAGCGGTACCGTTCGAATAGGGCGGTACCTTGACGGTACCTCACCAGAAAGCCACGGCTAACTAC
GTGCCAGCAGCCGCGGTAATACGTAGGTGGCAAGCGTTGTCCGGAATTATTGGGCGTAAAGCGCGCGCAGGCGGCTTCTT
AAGTCTGATGTGAAATCTCGGGGCTCAACCCCGAGCGGCCATTGGAAACTGGGGAGCTTGAGTGCAGAAGAGGAGAGTGG
AATTCCACGTGTAGCGGTGAAATGCGTAGAGATGTGGAGGAACACCAGTGGCGAAGGCGACTCTCTGGTCTGTAACTGAC
GCTGAGGCGCGAAAGCGTGGGGAGCAAACAGGATTAGATACCCTGGTAGTCCACGCCGTAAACGATGAGTGCTAGGTGTT
AGGGGTTTCGATGCCCGTAGT
>Bacillus_endophyticus_KF135452
AGTAGGGAATCTTCCGCAATGGACGAAAGTCTGACGGAGCAACGCCGCGTGAGTGATGAAGGTTTTCGGATCGTAAAGCT
CTGTTGTTAGGGAAGAACAAGTATCTGTTAAATAAGCAGGTACCTTGACGGTACCTAACCAGAAAGCCACGGCTAACTAC
GTGCCAGCAGCCGCGGTAATACGTAGGTGGCAAGCGTTGTCCGGAATTATTGGGCGTAAAGCGCGCGCAGGCGGTTCCTT
AAGTCTGATGTGAAAGCCCACGGCTCAACCGTGGAGGGTCATTGGAAACTGGGGAACTTGAGTGCAGAAGAGGAGAGCGG
AATTCCACGTGTAGCGGTGAAATGCGTAGAGATGTGGAGGAACACCAGTGGCGAAGGCGGCTCTCTGGTCTGTAACTGAC
GCTGAGGCGCGAAAGCGTGGGGAGCGAACAGGATTAGATACCCTGGTAGTCCACGCCGTAAACGATGAGTGCTAAGTGTT
AGAGGGTTTCCGCCCTTTAGT
>Bacillus_firmus_JX517215.1
AGTAGGGAATCTTCCGCAATGGACGAAAGTCTGACGGAGCAACGCCGCGTGAGTGATGAAGGTTTTCGGATCGTAAAACT
CTGTTGTTAGGGAAGAACAAGTACCGGAGTAACTGCCGGTGCCTTGACGGTACCTAACCAGAAAGCCACGGCTAACTACG
TGCCAGCAGCCGCGGTAATACGTAGGTGGCAAGCGTTGTCCGGAATTATTGGGCGTAAAGCGCGCGCAGGCGGTTCCTTA
AGTCTGATGTGAAAGCCCCCGGCTCAACCGGGGAGGGTCATTGGAAACTGGGGAACTTGAGTGCAGAAGAGAAGAGTGGA
ATTCCACGTGTAGCGGTGAAATGCGTAGAGATGTGGAGGAACACCAGTGGCGAAGGCGACTCTTTGGTCTGTAACTGACG
CTGAGGCGCGAAAGCGTGGGGAGCAAACAGGATTAGATACCCTGGTAGTCCACGCCGTAAACGATGAGTGCTAAGTGTTA
GAGGGTTTCCGCCCTTTAGTG
>Bacillus_flexus_GU297607.1
AGTAGGGAATCTTCCGCAATGGACGAAAGTCTGACGGAGCAACGCCGCGTGAGTGATGAAGGCTTTCGGGTCGTAAAACT
CTGTTGTTAGGGAAGAACAAGTACAAGAGTAACTGCTTGTACCTTGACGGTACCTAACCAGAAAGCCACGGCTAACTACG
TGCCAGCAGCCGCGGTAATACGTAGGTGGCAAGCGTTATCCGGAATTATTGGGCGTAAAGCGCGCGCAGGCGGTTTCTTA
AGTCTGATGTGAAAGCCCACGGCTCAACCGTGGAGGGTCATTGGAAACTGGGGAACTTGAGTGCAGAAGAGAAAAGCGGA
ATTCCACGTGTAGCGGTGAAATGCGTAGAGATGTGGAGGAACACCAGTGGCGAAGGCGGCTTTTTGGTCTGTAACTGACG
CTGAGGCGCGAAAGCGTGGGGAGCAAACAGGATTAGATACCCTGGTAGTCCACGCCGTAAACGATGAGTGCTGAGTGTTA
GAGGGTTTCCGCCCTTTAGTG
>Bacillus_fordii_FN397482
AGTAGGGAATCTTCCGCAATGGACGAAAGTCTGACGGAGCAACGCCGCGTGAGTGACGAAGGCCTTCGGGTCGTAAAACT
CTGTTATCAGGGAAGAACAAGCATCGTTTAACTGACGGTGCCATGACGGTACCTGACCAGAAAGCCACGGCTAACTACGT
GCCAGCAGCCGCGGTAATACGTAGGTGGCAAGCGTTGTCCGGAATTATTGGGCGTAAAGCGCGCGCAGGCGGCTTCTTAA
GTCTGATGTGAAAGCCCACGGCTCAACCGTGGAGGGTCATTGGAAACTGGGAGGCTTGAGTGCAGAAGAGGAGAGCGGAA
TTCCACGTGTAGCGGTGAAATGCGTAGAGATGTGGAGGAACACCAGTGGCGAAGGCGGCTCTCTGGTCTGTAACTGACGC
TGAGGCGCGAAAGCGTGGGTAGCGAACAGGATTAGATACCCTGGTAGTCCACGCCGTAAACGATGAGTGCTAAGTGTTAG
GGGGTTTCCGCCCCTTAGTGC
>Bacillus_halodurans_AB043971
AGTAGGGAATCTTCCGCAATGGACGAAAGTCTGACGGAGCAACGCCGCGTGAGTGATGAAGGTTTTCGGATCGTAAAACT
CTGTTGTTAGGGAAGAACAAGTGCCGTTCGAAAGGGCGGCACCTTGACGGTACCTAACGAGAAAGCCACGGCTAACTACG
TGCCAGCAGCCGCGGTAATACGTAGGTGGCAAGCGTTGTCCGGAATTATTGGGCGTAAAGCGCGCGCAGGCGGTCTCTTA
AGTCTGATGTGAAAGCCCCCGGCTCAACCGGGGAGGGTCATTGGAAACTGGGAGACTTGAGTACAGAAGAGGAGAGTGGA
ATTCCACGTGTAGCGGTGAAATGCGTAGAGATGTGGAGGAACACCAGTGGCGAAGGCGACTCTCTGGTCTGTAACTGACG
CTGAGGCGCGAAAGCGTGGGGAGCAAACAGGATTAGATACCCTGGTAGTCCACGCCGTAAACGATGAGTGCTAGGTGTTA
GGGGTTTCGATGCCCTTAGTG
>Bacillus_idriensis_FR682742
AGTAGGGAATCTTCCGCAATGGACGAAAGTCTGACGGAGCAACGCCGCGTGAGTGATGAAGGTTTTCGGATCGTAAAACT
CTGTTGTTAGGGAAGAACAAGTGCGAGAGTAACTGCTCGCACCTTGACGGTACCTAACCAGAAAGCCACGGCTAACTACG
TGCCAGCAGCCGCGGTAATACGTAGGTGGCAAGCGTTGTCCGGAATTATTGGGCGTAAAGCGCGCGCAGGCGGTTTCTTA
AGTCTGATGTGAAAGCCCCCGGCTCAACCCGGGGAGGGTCATTGGAAACTGGGAAACTTGAGTGCAGAAGAGGAGAGTGG
AATTCCACGTGTAGCGGTGAAATGCGTAGAGATGTGGAGGAACACCAGTGGCGAAGGCGACTCTCTGGTCTGTAACTGAC
GCTGAGGCGCGAAAGCGTGGGGAGCGAACAGGATTAGATACCCTGGTAGTCCACGCCGTAAACGATGAGTGCTAAGTGTT
AGAGGGTTTCCGCCCTTTAGT
>Bacillus_infantis_JX840387
AGTAGGGAATCTTCCGCAATGGACGAAAGTCTGACGGAACAACCCCCCGTGAGTGAAGAAGGCCTTCGGGTCGTAAAACT
CTGTTGTCAGGGAAGAACAAGTACCATTCGAATAGGGTGGTACCTTGACGGTACCTGACCAGAAAGCCACGGCTAACTAC
GTGCCAGCAGCCGCGGTAATACGTAGGTGGCAAGCGTTGTCCGGAATTATTGGGCGTAAAGCGCGCGCAGGCGGTCCTTT
AAGTCTGATGTGAAAGCCCACGGCTCAACCGTGGAGGGTCATTGGAAACTGGGGGACTTGAGTGCAGAAGAGAAGAGTGG
AATTCCACGTGTAGCGGTGAAATGCGTAGAGATGTGGAGGAACACCAGTGGCGAAGGCGACTCTTTGGTCTGTAACTGAC
GCTGAGGCGCGAAAGCGTGGGGAGCAAACAGGATTAGATACCCTGGTAGTCCACGCCGTAAACGATGAGTGCTAAGTGTT
AGGGGGTTTCCGCCCCTTAGT
>Bacillus_licheniformis_FJ447354.1
AGTAGGGAATCTTCCGCAATGGACGAAAGTCTGACGGAGCAACGCCGCGTGAGTGATGAAGGTTTTCGGATCGTAAAACT
CTGTTGTTAGGGAAGAACAAGTACCGTTCGAATAGGGCGGTACCTTGACGGTACCTAACCAGAAAGCCACGGCTAACTAC
GTGCCAGCAGCCGCGGTAATACGTAGGTGGCAAGCGTTGTCCGGAATTATTGGGCGTAAAGCGCGCGCAGGCGGTTTCTT
AAGTCTGATGTGAAAGCCCGCGGGCTCAACCGGGGAGGGTCATTGGGAAACTGGGGAACTTGAGTGCAGAAGAGGGGAGT
CGCATTCCCACGTGTACCGGTGAAATGCGTAGAGATGTGGAGGAACACCAGTGGCGAAGGGCGACTCTCTGGTCTGTAAC
TGACGCTGAGGCGCGAAAGCGTGGGGAGCGAACAGGATTAGATACCCTGGTAGTCCACGCCGTAAACGATGAGTGCTAAG
TGTTAGAGGGTTTCCGCCCTT
>Bacillus_marisflavi_AF483624
AGTAGGGAATCTTCCGCAATGGACGAAAGTCTGACGGAGCAACGCCGCGTGAGTGAAGAAGGTTTTCGGATCGTAAAACT
CTGTTGTTAGGGAAGAACAAGTGCCGTTCGAATAGGGCGGCGCCTTGACGGTACCTAACCAGAAAGCCACGGCTAACTAC
GTGCCAGCAGCCGCGGTAATACGTAGGTGGCAAGCGTTGTCCGGAATTATTGGGCGTAAAGCGCGCGCAGGTGGTTTCTT
AAGTCTGATGTGAAAGCCCACGGCTCAACCGTGGAGGGTCATTGGAAACTGGGGAACTTGAGTGCAGAAGAGGAAAGTGG
AATTCCAAGTGTAGCGGTGAAATGCGTAGATATTTGGAGGAACACCAGTGGCGAAGGCGACTTTCTGGTCTGTAACTGAC
ACTGAGGCGCGAAAGCGTGGGGAGCAAACAGGATTAGATACCCTGGTAGTCCACGCCGTAAACGATGAGTGCTAAGTGTT
AGAGGGTTTCCGCCCTTTAGT
>Bacillus_marseilloanorexicus_JX101689.1
AGTAGGGAATCTTCCGCAATGGACGAAAGTCTGACGGAGCAACGCCGCGTGAACGATGAAGGTCTTCGGATCGTAAAGTT
CTGTTGTTAGGGAAGAACAAGTACGAGAGTAACTGCTCGTACCTTGACGGTACCTAACCAGAAAGCCACGGCTAACTACG
TGCCAGCAGCCGCGGTAATACGTAGGTGGCAAGCGTTGTCCGGAATTATTGGGCGTAAAGCGCGCGCAGGTGGTTCCTTA
AGTCTGATGTGAAAGCCCACGGCTCAACCGTGGAAGGTCATTGGAAACTGGGGAACTTGAGTGCAGAAGAGGAAAGTGGA
ATTCCAAGTGTAGCGGTGAAATGCGTAGATATTTGGAGGAACACCAGTGGCGAAGGCGACTTTCTGGTCTGTAACTGACA
CTGAGGCGCGAAAGCGTGGGGAGCAAACAGGATTAGATACCCTGGTAGTCCACGCCGTAAACGATGAGTGCTAAGTGTTA
GAGGGTTTCCGCCCTTTAGTG
>Bacillus_massiliosenegalensis_JF824800
AGTAGGGAATCTTCCGCAATGGACGAAAGTCTGACGGAGCAACGCCGCGTGAGTGATGAAGGTTTTCGGATCGTAAAACT
CTGTTGTTAGGGAAGAACAAGTACCGGAGTAACTGCCGGTACCTTGACGGTACCTAACCAGAAAGCCACGGCTAACTACG
TGCCAGCAGCCGCGGTAATACGTAGGTGGCAAGCGTTGTCCGGAATTATTGGGCGTAAAGCGCGCGCAGGCGGTTCTTTA
AGTCTGATGTGAAAGCCCCCGGCTCAACCGGGGAGGGTCATTGGAAACTGGGGAACTTGAGTGCAGAAGAGAAGAGCGGA
ATTCCACGTGTAGCGGTGAAATGCGTAGAGATGTGGAGGAACACCAGTGGCGAAGGCGGCTCTTTGGTCTGTAACTGACG
CTGAGGCGCGAAAGCGTGGGGAGCAAACAGGATTAGATACCCTGGTAGTCCACGCCGTAAACGATGAGTGCTAAGTGTTA
GAGGGTTTCCGCCCTTTAGTG
>Bacillus_megaterium_EU124555.1
AGTAGGGAATCTTCCGCAATGGACGAAAGTCTGACGGAGCAACGCCGCGTGAGTGATGAAGGCTTTCGGGTCGTAAAACT
CTGTTGTTAGGGAAGAACAAGTACAAGAGTAACTGCTTGTACCTTGACGGTACCTAACCAGAAAGCCACGGCTAACTACG
TGCCAGCAGCCGCGGTAATACGTAGGTGGCAAGCGTTATCCGGAATTATTGGGCGTAAAGCGCGCGCAGGCGGTTTCTTA
AGTCTGATGTGAAAGCCCACGGCTCAACCGTGGAGGGTCATTGGAAACTGGGGAACTTGAGTGCAGAAGAGAAAAGCGGA
ATTCCACGTGTAGCGGTGAAATGCGTAGAGATGTGGAGGAACACCAGTGGCGAAGGCGGCTTTTTGGTCTGTAACTGACG
CTGAGGCGCGAAAGCGTGGGGAGCAAACAGGATTAGATACCCTGGTAGTCCACGCCGTAAACGATGAGTGCTAAGTGTTA
GAGGGTTTCCGCCCTTTAGTG
>Bacillus_mojavensis_JF523538
AGTGGGGAATCTTCCGCAATGGACGAAAGTCTGACGGAGCAACGCCGCGTGAGTGATGAAGGTTTTCGGATCGTAAAGCT
CTGTTGTTAGGGAAGAACAAGTACCGTTCGAATAGGGCGGTACCTTGACGGTACCTAACCAGAAAGCCACGGCTAACTAC
GTGCCAGCAGCCGCGGTAATACGTAGGTGGCAAGCGTTGTCCGGAATTATTGGGCGTAAAGGGCTCGCAGGCGGTTCCTT
AAGTCTGATGTGAAAGCCCCCGGCTCAACCGGGGAGGGTCATTGGAAACTGGGGAACTTGAGTGCAGAAGAGGAGAGTGG
AATTCCACGTGTAGCGGTGAAATGCGTAGAGATGTGGAGGAACACCAGTGGCGAAGGCGACTCTCTGGTCTGTAACTGAC
GCTGAGGAGCGAAAGCGTGGGGGGCGAACAGGATTAGATACCCTGGTAGTCCACGCCGTAAACGATGAGTGCTAAGTGTT
AGGGGGTTTCCGCCCCTTAGT
>Bacillus_mycoides_AM747228
AGTAGGGAATCTTCCGCAATGGACGAAAGTCTGACGGAGCAACGCCGCGTGAGTGATGAAGGCTTTCGGGTCGTAAAACT
CTGTTGTTAGGGAAGAACAAGTGCTAGTTGAATAAGCTGGCACCTTGACGGTACCTAACCAGAAAGCCACGGCTAACTAC
GTGCCAGCAGCCGCGGTAATACGTAGGTGGCAAGCGTTATCCGGAATTATTGGGCGTAAAGCGCGCGCAGGTGGTTTCTT
AAGTCTGATGTGAAAGCCCACGGCTCAACCGTGGAGGGTCATTGGAAACTGGGAGACTTGAGTGCAGAAGAGGAAAGTGG
AATTCCATGTGTAGCGGTGAAATGCGTAGAGATATGGAGGAACACCAGTGGCGAAGGCGACTTTCTGGTCTGTAACTGAC
ACTGAGGCGCGAAAGCGTGGGGAGCAAACAGGATTAGATACCCTGGTAGTCCACGCCGTAAACGATGAGTGCTAAGTGTT
AGAGGGTTTCCGCCCTTTAGT
>Bacillus_nealsonii_JN644556
AGTAGGGAATCTTCCGCAATGGACGAAAGTCTGACGGAGCAACGCCGCGTGAGTGATGAAGGTTTTCGGATCGTAAAACT
CTGTTGTTAGGGAAGAACAAGTACGAGAGTAACTGCTCGTACCTTGACGGTACCTAACCAGAAAGCCACGGCTAACTACG
TGCCAGCAGCCGCGGTAATACGTAGGTGGCAAGCGTTGTCCGGAATTATTGGGCGTAAAGCGCGCGCAGGCGGTCCTTTA
AGTCTGATGTGAAAGCCCACGGCTCAACCGTGGAGGGTCATTGGAAACTGGGGGACTTGAGTGCAGAAGAGAAGAGTGGA
ATTCCACGTGTAGCGGTGAAATGCGTAGAGATGTGGAGGAACACCAGTGGCGAAGGCGACTCTTTGGTCTGTAACTGACG
CTGAGGCGCGAAAGCGTGGGGAGCAAACAGGATTAGATACCCTGGTAGTCCACGCCGTAAACGATGAGTGCTAAGTGTTA
GAGGGTTTCCGCCCTTTAGTG
>Bacillus_niacini_EU221359
AGTAGGGAATCTTCCGCAATGGACGAAAGTCTGACGGAGCAACGCCGCGTGAGCGATGAAGGCCTTCGGGTCGTAAAGCT
CTGTTGTTAGGGAAGAACAAGTACCGGAGTAACTGCCGGTACCTTGACGGTACCTAACCAGAAAGCCACGGCTAACTACG
TGCCAGCAGCCGCGGTAATACGTAGGTGGCAAGCGTTGTCCGGAATTATTGGGCGTAAAGCGCGCGCAGGCGGTCCTTTA
AGTCTGATGTGAAAGCCCACGGCTCAACCGTGGAGGGTCATTGGAAACTGGGGGACTTGAGTACAGAAGAGGAAAGCGGA
ATTCCACGTGTAGCGGTGAAATGCGTAGAGATGTGGAGGAACACCAGTGGCGAAGGCGGCTTTCTGGTCTGTAACTGACG
CTGAGGCGCGAAAGCGTGGGGAGCAAACAGGATTAGATACCCTGGTAGTCCACGCCGTAAACGATGAGTGCTAAGTGTTA
GAGGGTTTCCGCCCTTTAGTG
>Bacillus_polyfermenticus_DQ659145
AGTAGGGAATCTTCCGCAATGGACGAAAGTCTGACGGAGCAACGCCGCGTGAGTGATGAAGGTTTTCGGATCGTAAAGCT
CTGTTGTTAGGGAAGAACAAGTGCCGTTCAAATAGGGCGGCACCTTGACGGTACCTAACCAGAAAGCCACGGCTAACTAC
GTGCCAGCAGCCGCGGTAATACGTAGGTGGCAAGCGTTGTCCGGAATTATTGGGCGTAAAGGGCTCGCAGGCGGTTTCTT
AAGTCTGATGTGAAAGCCCCCGGCTCAACCGGGGAGGGTCATTGGAAACTGGGGAACTTGAGTGCAGAAGAGGAGAGTGG
AATTCCACGTGTAGCGGTGAAATGCGTAGAGATGTGGAGGAACACCAGTGGCGAAGGCGACTCTCTGGTCTGTAACTGAC
GCTGAGGAGCGAAAGCGTGGGGAGCGAACAGGATTTGATACCCTGGTAGTCCACGCCGTAAACGATGAGTGCTTATTTAG
GGGGTTTCCGCCCCTTAGTGC
>Bacillus_pseudofirmus_AB029256
AGTAGGGAATCTTCCGCAATGGACGAAAGTCTGACGGAGCAACGCCGCGTGAGTGATGAAGGTTTTCGGATCGTAAAGCT
CTGTTGTTAGGGAAGAACAAGTGCCGTTTGAATAAGGCGGCACCTTGACGGTACCTAACCAGAAAGCCACGGCTAACTAC
GTGCCAGCAGCCGCGGTAATACGTAGGTGGCAAGCGTTGTCCGGAATTATTGGGCGTAAAGGGCGCGCAGGCGGTCTCTT
AAGTCTGATGTGAAAGCCCACGGCTCAACCGTGGAGGGTCATTGGAAACTGGGAGACTTGAGTACAGAAGAGGAGAGTGG
AATTCCACGTGTAGCGGTGAAATGCGTAGATATGTGGAGGAACACCAGTGGCGAAGGCGACTCTCTGGTCTGTAACTGAC
GCTGAGGCGCGAAAGCGTGGGGAGCAAACAGGATTAGATACCCTGGTAGTCCACGCCGTAAACGATGAGTGCTAGGTGTT
AGGGGTTTCGATGCCCTTAGT
>Bacillus_pumilus_EU350371.1
AGTAGGGAATCTTCCGCAATGGACGAAAGTCTGACGGAGCAACGCCGCGTGAGTGATGAAGGTTTTCGGATCGTAAAGCT
CTGTTGTTAGGGAAGAACAAGTGCCAGAGGAATATGCTGGCACCTTGACGGTACCTAACCAGAAAGCCACGGCTAACTAC
GTGCCAGCAGCCGCGGTAATACGTAGGTGGCAAGCGTTGTCCGGAATTATTGGGCGTAAAGGGCTCGCAGGCGGTTTCTT
AAGTCTGATGTGAAAGCCCCCGGCTCAACCGGGGAGGGTCATTGGAAACTGGGGAACTTGAGTGCAGAAGAGGAGAGTGG
AATTCCACGTGTAGCGGTGAAATGCGTAGAGATGTGGAGGAACACCAGTGGCGAAGGCGACTCTCTGGTCTGTAACTGAC
GCTGAGGAGCGAAAGCGTGGGGAGCGAACAGGATTAGATACCCTGGTAGTCCACGCCGTAAACGATGAGTGCTAAGTGTT
AGGGGGTTTCCGCCCCTTAGT
>Bacillus_schlegelii_AB042060
AGTAGGGAATCTTCCGCAATGGGCGGAAGCCTGACGGAGCGACGCCGCGTGGGGGAGGAAGGCCTTCGGGTTGTAAACCC
CTGTTGTCGGGGAAGAAGGGCCGCGGAGGCGGCATTGACGGTACCCGACGAGGAAGCCCCGGCTAACTACGTGCCAGCAG
CCGCGGTAATACGTAGGGGGCGAGCGTTGTCCGGAATGACTGGGCGTAAAGGGCGCGTAGGCGGCCTGTTAAGTCTGCTG
TGAAAGGCCACGGCTCAACCGTGGGGGTGCAGCGGAAACTGGCGGGCTTGAGTGCAGGAGAGGTGCGCGGAATTCCCGGT
GTAGCGGTGAAATGCGTAGAGATCGGGAGGAACACCGATGGCGAAGGCAGCGCACTGGCCTGTAACTGACGCTGAGGCGC
GAAAGCGTGGGGAGCGAACAGGATTAGATACCCTGGTAGTCCACGCTGTAAACGATGGGTGCTAGGTGTGGGTGGGGCGA
CCCATCCGTGCCGGAGTTCAC
>Bacillus_senegalensis_AF519468
AGTAGGGAATCTTCCACAATGGACGAAAGTCTGATGGAGCAACGCCGCGTGAGCGATGAAGGCCTTCGGGTCGTAAAGCT
CTGTTGTTAGGGAAGAACAAGTACCGGAGTAACTGCCGGTACCTTGACGGTACCTAACCAGAAAGCCACGGCTAACTACG
TGCCAGCAGCCGCGGTAATACGTAGGTGGCAAGCGTTGTCCGGAATTATTGGGCGTAAAGCGCGCGCAGGCGGTCCTTTA
AGTCTGATGTGAAAGCCCACGGCTCAACCGTGGAGGGTCATTGGAAACTGGGGGACTTGAGTGCAGAAGAGGAAAGCGGA
ATTCCACGTGTAGCGGTGAAATGCGTAGAGATGTGGAGGAACACCAGTGGCGAAGGCGGCTTTCTGGTCTGTAACTGACG
CTGAGGCGCGAAAGCGTGGGGAGCAAACAGGATTAGATACCCTGGTAGTCCACGCCGTAAACGATGAGTGCTAAGTGTTA
GGGGGTTTCCGCCCCTTAGTG
>Bacillus_simplex_HQ323426
AGTAGGGAATCTTCCGCAATGGACGAAAGTTCTGACCGGGAGGCAACGCCGCGTGAAACGAAGAAGGCCTTCGGGTCGTA
AAGTTCTGTTGTTAGGGGAAGAACAAAGTACCCAGAGTAAACTGCTGGTACCTTTGACGGTACCTAACCCAGAAAGCCAC
GGCTAACTACGTGCCAGCAGCCGCGGTAATACGTAGGTGGCAAGCGTTGTCCGGGAATTATTGGGCGTAAAGCGCGCGCA
GGTGGTTCTTTAAGTCTGATGTGAAAGCCCACGGCTCAACCGTGGAGGGTCATTGGAAACTGGGGAACTTGAGTGCAGAA
GAGGAAAGTGGAATTCCAAGTGTAGCGGTGAAATGCGTAGAGATTTGGAGGAACACCAGTGGCGAAGGCGACTTTCTGGT
CTGTAACTGACACTGAGGCGCGAAAGCGTGGGGAGCAAACAGGATTAGATACCCTGGTAGTCCACGCCGTAAACGATGAG
TGCTAAGTGTTAGAGGGTTTC
>Bacillus_siralis_AF071856
AGTAGGGAATCTTCCGCAATGGACGAAAGTCTGACGGAGCAACGCCGCGTGAGTGATGAAGGTTTTCGGATCGTAAAACT
CTGTTGTTAGGGAAGAACAAGTACCGGAGTAACTGCCGGTACCTTGACGGTACCTAACCAGAAAGCCACGGCTAACTACG
TGCCAGCAGCCGCGGTAATACGTAGGTGGCAAGCGTTGTCCGGAATTATTGGGCGTAAAGCGCGCGCAGGCGGTTCTTTA
AGTCTGATGTGAAAGCCCACGGCTCAACCGTGGAGGGTCATTGGAAACTGGGGAACTTGAGTGCAGAAGAGAAGAGCGGA
ATTCCACGTGTAGCGGTGAAATGCGTAGAGATGTGGAGGAACACCAGTGGCGAAGGCGGCTCTTTGGTCTGTAACTGACG
CTGAGGCGCGAAAGCGTGGGGAGCAAACAGGATTAGATACCCTGGTAGTCCACGCCGTAAACGATGAGTGCTAAGTGTTA
GAGGGTTTCCGCCCTTTAGTG
>Bacillus_sonorensis_EF433411.1
AGTAGGGAATCTTCCGCAATGGACGAAAGTCTGACGGAGCAACGCCGCGTGAGTGATGAAGGTTTTCGGATCGTAAAGCT
CTGTTGTTAGGGAAGAACAAGTACCGTTCGAATAGGGCGGTACCTTGACGGTACCTAACCAGAAAGCCACGGCTAACTAC
GTGCCAGCAGCCGCGGTAATACGTAGGTGGCAAGCGTTGTCCGGAATTATTGGGCGTAAAGCGCGCGCAGGCGGTTTCTT
AAGTCTGATGTGAAAGCCCCCGGCTCAACCGGGGAGGGTCATTGGAAACTGGGGAACTTGAGTGCAGAAGAGGAGAGTGG
AATTCCACGTGTAGCGGTGAAATGCGTAGAGATGTGGAGGAACACCAGTGGCGAAGGCGACTCTCTGGTCTGTAACTGAC
GCTGAGGCGCGAAAGCGTGGGGAGCGAACAGGATTAGATACCCTGGTAGTCCACGCCGTAAACGATGAGTGCTAAGTGTT
AGAGGGTTTCCGCCCTTTAGT
>Bacillus_subtilis_DQ993674.1
AGTAGGGAATCTTCCGCAATGGACGAAAGTCTGACGGAGCAACGCCGCGTGAGTGATGAAGGTTTTCGGATCGTAAAGCT
CTGTTGTTAGGGAAGAACAAGTACCGTTCGAATAGGGCGGTACCTTGACGGTACCTAACCAGAAAGCCACGGCTAACTAC
GTGCCAGCAGCCGCGGTAATACGTAGGTGGCAAGCGTTGTCCGGAATTATTGGGCGTAAAGGGCTCGCAGGCGGTTTCTT
AAGTCTGATGTGAAAGCCCCCGGCTCAACCGGGGAGGGTCATTGGAAACTGGGGAACTTGAGTGCAGAAGAGGAGAGTGG
AATTCCACGTGTAGCGGTGAAATGCGTAGAGATGTGGAGGAACACCAGTGGCGAAGGCGACTCTCTGGTCTGTAACTGAC
GCTGAGGAGCGAAAGCGTGGGGAGCGAACAGGATTAGATACCCTGGTAGTCCACGCCGTAAACGATGAGTGCTAAGTGTT
AGGGGGTTTCCGCCCCTTAGT
>Bacillus_thermoamylovorans_HQ851061
AGTAGGGAATCTTCCGCAATGGACGAAAGTCTGACGGAGCAACGCCGCGTGAGCGAAGAAGGTCTTCGGATCGTAAAGCT
CTGTTGTTAGGGAAGAACAAGTATCGGAGGAAATGCCGGTACCTTGACGGTACCTGACGAGAAAGCCACGGCTAACTACG
TGCCAGCAGCCGCGGTAATACGTAGGGTGCAAGCGTTGTCCGGATTTATTGGGCGTAAAGCGCGCGCAGGCGGTCCTTTA
AGTCTGATGTGAAATCTTGCGGCTCAACCGCAAGCGGTCATTGGAAACTGGGGGACTTGAGTGCAGAAGAGGAAAGCGGA
ATTCCACGTGTAGCGGTGAAATGCGTAGAGATGTGGAGGAACACCAGTGGCGAAGGCGGCTTTCTGGTCTGTAACTGACG
CTGAGGCGCGAAAGCGTGGGGAGCAAACAGGATTAGATACCCTGGTAGTCCACGCCGTAAACGATGAGTGCTAAGTGTTG
GAGGGTTTCCGCCCTTCAGTG
>Bacillus_thuringiensis_AM292029
AGTAGGGAATCTTCCGCAATGGACGAAAGTCTGACGGAGCAACGCCGCGTGAGTGATGAAGGCTTTCGGGTCGTAAAACT
CTGTTGTTAGGGAAGAACAAGTGCTAGTTGAATAAGCTGGCACCTTGACGGTACCTAACCAGAAAGCCACGGCTAACTAC
GTGCCAGCAGCCGCGGTAATACGTAGGTGGCAAGCGTTATCCGGAATTATTGGGCGTAAAGCGCGCGCAGGTGGTTTCTT
AAGTCTGATGTGAAAGCCCACGGCTCAACCGTGGAGGGTCATTGGAAACTGGGAGACTTGAGTGCAGAAGAGGAAAGTGG
AATTCCATGTGTAGCGGTGAAATGCGTAGAGATATGGAGGAACACCAGTGGCGAAGGCGACTTTCTGGTCTGTAACTGAC
ACTGAGGCGCGAAAGCGTGGGGAGCAAACAGGATTAGATACCCTGGTAGTCCACGCCGTAAACGATGAGTGCTAAGTGTT
AGAGGGTTTCCGCCCTTTAGT
>Bacillus_timonensis_JF824810.1
AGTAGGGAATCTTCCGCAATGGACGAAAGTCTGACGGAGCAACGCCGCGTGAGCGAAGAAGGTCTTCGGATCGTAAAGCT
CTGTTGTTAGGGAAGAACAAGTATCGTTCGAATAGGGCGGTACCTTGACGGTACCTAACCAGAAAGCCACGGCTAACTAC
GTGCCAGCAGCCGCGGTAATACGTAGGTGGCAAGCGTTATCCGGAATTATTGGGCGTAAAGCGCGCGCAGGCGGTCCTTT
AAGTCTGATGTGAAAGCCCACGGCTCAACCGTGGAGGGTCATTGGAAACTGGGGGACTTGAGTGCAGAAGAGGAGAGCGG
AATTCCACGTGTAGCGGTGAAATGCGTAGAGATGTGGAGGAACACCAGTGGCGAAGGCGGCTCTCTGGTCTGTAACTGAC
GCTGAGGCGCGAAAGCGTGGGGAGCGAACAGGATTAGATACCCTGGTAGTCCACGCCGTAAACGATGAGTGCTAAGTGTT
AGAGGGTTTCCGCCCTTTAGT
>Bacillus_vallismortis_AB021198
AGTAGGGAATCTTCCGCAATGGACGAAAGTCTGACGGAGCAACGCCGCGTGAGTGATGAAGGTTTTCGGATCGTAAAGCT
CTGTTGTTAGGGAAGAACAAGTGCCGTTCAAATAGGGCGGCACCTTGACGGTACCTAACCAGAAAGCCACGGCTAACTAC
GTGCCAGCAGCCGCGGTAATACGTAGGTGGCAAGCGTTGTCCGGAATTATTGGGCGTAAAGGGCTCGCAGGCGGTTTCTT
AAGTCTGATGTGAAAGCCCCCGGCTCAACCGGGGAGGGTCATTGGAAACTGGGGAACTTGAGTGCAGAAGAGGAGAGTGG
AATTCCACGTGTAGCGGTGAAATGCGTAGAGATGTGGAGGAACACCAGTGGCGAAGGCGACTCTCTGGTCTGTAACTGAC
GCTGAGGAGCGAAAGCGTGGGGAGCGAACAGGATTAGATACCCTGGTAGTCCACGCCGTAAACGATGAGTGCTAAGTGTT
AGGGGGTTTCCGCCCCTTAGT
>Bacteroides_caccae_AB510697
AGTGAGGAATATTGGTCAATGGACGCGAGTCTGAACCAGCCAAGTAGCGTGAAGGATGACTGCCCTATGGGTTGTAAACT
TCTTTTATATGGGAATAAAGTGGTCCACGTGTGGACTTTTGTATGTACCATATGAATAAGGATCGGCTAACTCCGTGCCA
GCAGCCGCGGTAATACGGAGGATCCGAGCGTTATCCGGATTTATTGGGTTTAAAGGGAGCGTAGGCGGATTGTTAAGTCA
GTTGTGAAAGTTTGCGGCTCAACCGTAAAATTGCAGTTGATACTGGCAGTCTTGAGTGCAGTAGAGGTGGGCGGAATTCG
TGGTGTAGCGGTGAAATGCTTAGATATCACGAAGAACTCCGATTGCGAAGGCAGCTCACTGGAGTGTAACTGACGCTGAT
GCTCGAAAGTGTGGGTATCAAACAGGATTAGATACCCTGGTAGTCCACACAGTAAACGATGAATACTCGCTGTTTGCGAT
ATACAGTAAGCGGCCAAGCGA
>Bacteroides_cellulosilyticus_AB510698
AGTGAGGAATATTGGTCAATGGACGAGAGTCTGAACCAGCCAAGTAGCGTGAAGGATGACTGCCCTATGGGTTGTAAACT
TCTTTTATATGGGAATAAAGTGAGCCACGTGTGGCTTTTTGTATGTACCATACGAATAAGGATCGGCTAACTCCGTGCCA
GCAGCCGCGGTAATACGGAGGATCCGAGCGTTATCCGGATTTATTGGGTTTAAAGGGAGCGTAGGCGGACTATTAAGTCA
GCTGTGAAAGTTTGCGGCTCAACCGTAAAATTGCAGTTGATACTGGTCGTCTTGAGTGCAGTAGAGGTAGGCGGAATTCG
TGGTGTAGCGGTGAAATGCTTAGATATCACGAAGAACTCCGATTGCGAAGGCAGCTTACTGGACTGTAACTGACGCTGAT
GCTCGAAAGTGTGGGTATCAAACAGGATTAGATACCCTGGTAGTCCACACAGTAAACGATGAATACTCGCTGTTTGCGAT
ATACAGCAAGCGGCCAAGCGA
>Bacteroides_clarus_AB547638
AGTGAGGAATATTGGTCAATGGACGAGAGTCTGAACCAGCCAAGTAGCGTGAAGGATGACTGCCCTATGGGTTGTAAACT
TCTTTTATACGGGAATAAAGTTAGCCACGTGTGGTTTTTTGCATGTACCGTATGAATAAGGATCGGCTAACTCCGTGCCA
GCAGCCGCGGTAATACGGAGGATCCGAGCGTTATCCGGATTTATTGGGTTTAAAGGGAGCGTAGGCGGGGTATTAAGTCA
GTTGTGAAAGTTTGCGGCTCAACCGTAAAATTGCAGTTGATACTGGTATCCTTGAGTGCAGCAGAGGTGGGCGGAATTCG
TGGTGTAGCGGTGAAATGCTTAGATATCACGAAGAACTCCGATTGCGAAGGCAGCTCACTGGAGTGTAACTGACGCTGAT
GCTCGAAAGTGTGGGTATCAAACAGGATTAGATACCCTGGTAGTCCACACAGTAAACGATGAATACTCGCTGTTGGCGAT
ACAATGTCAGCGGCCAAGCGA
>Bacteroides_coagulans_AB547639
AGTGGGGAATATTGCACAATGGAGGGAACTCTGATGCAGCGACGCCGCGTGAGTGATGAAGGAATTCGTTTCGTAAAACT
CTGTTCTATGGGAAGAAAAGGACTGTACCATAGGAGAAAGCTCCGGCTAAATACGTGCCAGCAGCCGCGGTAATACGTAT
GGAGCGAGCGTTGTCCGGAATTATTGGGCGTAAAGGGTGCGCAGGCGGCTTTACAAGTTGGATGTGAAATATTGTGGCTC
AACCACAAACGTGCATCCAAAACTGCAAAGCTTGAGTTAAGGAGAGGTAAGTGGAATTCCTGGTGTAGCGGTGGAATGCG
TAGATATCAGGAGGAATACCGGTGGCGAAGGCGACTTACTGGACTTAAACTGACGCTCAGGCACGAAAGCGTGGGGAGCA
AACAGGATTAGATACCCTGGTAGTCCACGCCGTAAACGATGAGTGCTAGGTGTTGGGGGTCAAACCTCGGTGCCGCAAGC
AAACGCAATAAGCACTCCGCC
>Bacteroides_coprocola_AB200223
AGTGAGGAATATTGGTCAATGGGCGAGAGCCTGAACCAGCCAAGTAGCGTGAAGGATGAAGGTCCTACGGATTGTAAACT
TCTTTTATACGGGAATAAAGTATCCTACGTGTAGGATTTTGTATGTACCGTATGAATAAGCATCGGCTAACTCCGTGCCA
GCAGCCGCGGTAATACGGAGGATGCGAGCGTTATCCGGATTTATTGGGTTTAAAGGGAGCGCAGACGGGAGATTAAGTCA
GTTGTGAAAGTTTGCGGCTCAACCGTAAAATTGCAGTTGATACTGGTTTCCTTGAGTGCAGTTGAGGCAGGCGGAATTCG
TGGTGTAGCGGTGAAATGCTTAGATATCACGAAGAACCCCGATTGCGAAGGCAGCTTGCTAAACTGTAACTGACGTTCAT
GCTCGAAAGTGTGGGTATCAAACAGGATTAGATACCCTGGTAGTCCACACGGTAAACGATGGATACTCGCTGTTGGCGAT
ATACTGTCAGCGGCCAAGCGA
>Bacteroides_coprophilus_AB064919
AGTGAGGAATATTGGTCAATGGGCGAGAGCCTGAACCAGCCAAGTAGCGTGAAGGATGACGGCCCTACGGGTTGTAAACT
TCTTTTGTGCGGGAATAAAGGAACCTACGTGTAGGTTTTTGCATGTACCGTAACGAATAAGCATCGGCTAACTCCGTGCC
AGCAGCCGCGGTAATACGGAGGATGCGAGCGTTATCCGGATTTATTGGGTTTAAAGGGAGCGTAGACGGGTTTTTAAGTC
AGCTGTGAAAGTTTGGGGCTCAACCTTAAAATTGCAGTTGAAACTGGAGACCTTGAGTACGGTTGAGGCAGGCGGAATTC
GTGGTGTAGCGGTGAAATGCTTAGATATCACGAAGAACCCCGATTGCGAAGGCAGCCTGCTAAGCCGCCACTGACGTTGA
GGCTCGAAAGTGCGGGTATCAAACAGGATTAGATACCCTGGTAGTCCGCACGGTAAACGATGGATACTCGCTGTTGGCGA
TAGACAGTCAGCGGCCAAGCG
>Bacteroides_dorei_AB242142
AGTGAGGAATATTGGTCAATGGGCGATGGCCTGAACCAGCCAAGTAGCGTGAAGGATGACTGCCCTATGGGTTGTAAACT
TCTTTTATAAAGGAATAAAGTCGGGTATGCATACCCGTTTGCATGTACTTTATGAATAAGGATCGGCTAACTCCGTGCCA
GCAGCCGCGGTAATACGGAGGATCCGAGCGTTATCCGGATTTATTGGGTTTAAAGGGAGCGTAGATGGATGTTTAAGTCA
GTTGTGAAAGTTTGCGGCTCAACCGTAAAATTGCAGTTGATACTGGTTGTCTTGAGTGCAGTTGAGGCAGGCGGAATTCG
TGGTGTAGCGGTGAAATGCTTAGATATCACGAAGAACTCCGATTGCGAAGGCAGCCTGCTAAGCTGCAACTGACATTGAG
GCTCGAAAGTGTGGGTATCAAACAGGATTAGATACCCTGGTAGTCCACACGGTAAACGATGAATACTCGCTGTTTGCGAT
ATACGGCAAGCGGCCAAGCGA
>Bacteroides_eggerthii_AB510700
AGTGAGGAATATTGGTCAATGGACGAGAGTCTGAACCAGCCAAGTAGCGTGAAGGATGACTGCCCTATGGGTTGTAAACT
TCTTTTATACGGGAATAAAGTGGAGTATGCATACTNCTTTGTATGTACCGTATGAATAAGGATCGGCTAACTCCGTGCCA
GCAGCCGCGGTNATACGGAGGATCCGAGCGTTATCCGGATTTATTGGGTTTAAAGGGAGCGTAGGCGGGTGCTTAAGTCA
GTTGTGAAAGTTTGCGGCTCAACCGTAAAATTGCAGTTGATCCTGGGCGCCTTGAGTGCAGNATAGGTAGGCGGAATTCG
TGGTGTAGCGGTGAAATGCTTAGATATCACGAAGAACTCCGATTGCGAAGGCAGCTTACTGGACTGTAACTGACGCTNAT
GCTCGAAAGTGTGGGTATCAAACAGGATTAGATACCCTGGTAGTCCACACAGTAAACGATGAATACTCGCTGTTTGCGAT
ACACAGTAAGCGGCCAAGCGA
>Bacteroides_faecis_AB547640
AGTGAGGAATATTGGTCAATGGACGAGAGTCTGAACCAGCCAAGTAGCGTGAAGGATGACTGCCCTATGGGTTGTAAACT
TCTTTTATATGGGAATAAAGTGGTCCACGTGTGGATTTTTGTATGTACCATATGAATAAGGATCGGCTAACTCCGTGCCA
GCAGCCGCGGTAATACGGAGGATCCGAGCGTTATCCGGATTTATTGGGTTTAAAGGGAGCGTAGGTGGACAGTTAAGTCA
GTTGTGAAAGTTTGCGGCTCAACCGTAAAATTGCAGTTGATACTGGCTGTCTTGAGTACAGTAGAGGTGGGCGGAATTCG
TGGTGTAGCGGTGAAATGCTTAGATATCACGAAGAACTCCGATTGCGAAGGCAGCTCACTGGACTGCAACTGACACTGAT
GCTCAAAAGTGTGGGTATCAAACAGGATTAGATACCCTGGTAGTCCACACAGTAAACGATGAATACTCGCTGTTTGCGAT
ATACAGTAAGCGGCCAAGCGA
>Bacteroides_finegoldii_EU722740
AGTGAGGAATATTGGTCAATGGACGGGAGTCTGAACCAGCCAAGTAGCGTGAAGGATGACTGCCCTATGGGTTGTAAACT
TCTTTTATACGGGAATAAAGTGATCCACGTGTGGATTTTTGTATGTACCGTATGAATAAGGATCGGCTAACTCCGTGCCA
GCAGCCGCGGTAATACGGAGGATCCGAGCGTTATCCGGATTTATTGGGTTTAAAGGGAGCGTAGGTGGATTGTTAAGTCA
GTTGTGAAAGTTTGCGGCTCAACCGTAAAATTGCAGTTGATACTGGCAGTCTTGAGTACAGTAGAGGTGGGCGGAATTCG
TGGTGTAGCGGTGAAATGCTTAGATATCACGAAGAACTCCGATTGCGAAGGCAGCTCACTGGACTGCAACTGACACTGAT
GCTCGAAAGTGTGGGTATCAAACAGGATTAGATACCCTGGTAGTCCACACAGTAAACGATGAATACTCGCTGTTTGCGAT
ATACGGTAAGCGGCCAAGCGA
>Bacteroides_fluxus_AB547642
AGTGAGGAATATTGGTCAATGGACGAGAGTCTGAACCAGCCAAGTAGCGTGAAGGATGAAGGTCCTATGGATTGTAAACT
TCTTTTATACGGGAATAAAGTGCAGTATGCATACTGTTTTGTATGTACCGTATGAATAAGGATCGGCTAACTCCGTGCCA
GCAGCCGCGGTAATACGGAGGATCCGAGCGTTATCCGGATTTATTGGGTTTAAAGGGAGCGTAGGCGGATGCTTAAGTCA
GTTGTGAAAGTTTGCGGCTCAACCGTAAAATTGCAGTTGATACTGGGCGTCTTGAGTACAGTAGAGGCAGGCGGAATTCG
TGGTGTAGCGGTGAAATGCTTAGATATCACGAAGAACTCCGATTGCGAAGGCAGCCTGCTGGACTGTCACTGACGCTGAT
GCTCGAAAGTGTGGGTATCAAACAGGATTAGATACCCTGGTAGTCCACACAGTAAACGATGAATACTCGCTGTTGGCGAT
ACACAGTCAGCGGCCAAGCGA
>Bacteroides_fragilis_BNRRGDA
AGTGAGGAATATTGGTCAATGGGCGCGAGCCTGAACCAGCCAAGTAGCGTGAAGGATGACTGCCCTATGGGTTGTAAACT
TCTTTTATATTAGAATAAAGTGCAGTATGTATACTGTTTTGTATGTATAATATGAATAAGGATCGGCTAACTCCGTGCCA
GCAGCCGCGGTAATACGGAGGATCCGAGCGTTATCCGGATTTATTGGGTTTAAAGGGAGCGTAGGTGGACTGGTAAGTCA
GTTGTGAAAGTTTGCGGCTCAACCGTAAAATTGCAGTTGATACTGTCAGTCTTGAGTACAGTAGAGGTGGGCGGAATTCG
TGGTGTAGCGGTGAAATGCTTAGATATCACGAAGAACTCCGATTGCGAAGGCAGCTCACTGGACTGCAACTGACACTGAT
GCTCGAAAGTGTGGGTATCAAACAGGATTAGATACCCTGGTAGTCCACACAGTAAACGATGAATACTCGCTGTTTGCGAT
ATACAGTAAGCGGCCAAGCGA
>Bacteroides_graminisolvens_AB547643
AGTGAGGAATATTGGTCAATGGACGCGAGTCTGAACCAGCCAAGTAGCGTGAAGGATGACTGCCCTATGGGTTGTAAACT
TCTTTTATAAGGGAATAAAGTGAGGGACGTGTCCCTTTTTGTATGTACCTTATGAATAAGGATCGGCTAACTCCGTGCCA
GCAGCCGCGGTAATACGGAGGATCCAAGCGTTATCCGGATTTATTGGGTTTAAAGGGAGCGTAGGTTGACATATAAGTCA
GCTGTGAAAGTTTACGGCTCAACCGTGAAATTGCAGTTGATACTGTATGTCTTGAGTGTACAAGAGGTGGGCGGAATTCG
TGGTGTAGCGGTGAAATGCTTAGATATCACGAAGAACTCCAATTGCGAAGGCAGCTCACTGGGGTACAACTGACACTGAG
GCTCGAAAGTGTGGGTATCAAACAGGATTAGATACCCTGGTAGTCCACACAGTAAACGATGAATACTCGCTGTTTGCGAT
ATACAGTAAGCGGCCAAGCGA
>Bacteroides_intestinalis_AB214328
AGTGAGGAATATTGGTCAATGGACGAGAGTCTGAACCAGCCAAGTAGCGTGAAGGATGACTGCCCTATGGGTTGTAAACT
TCTTTTATATGGGAATAAAGTGAGCCACGTGTGGCTTTTTGTATGTACCATACGAATAAGGATCGGCTAACTCCGTGCCA
GCAGCCGCGGTAATACGGAGGATCCGAGCGTTATCCGGATTTATTGGGTTTAAAGGGAGCGTAGGCGGATTATTAAGTCA
GTTGTGAAAGTTTGCGGCTCAACCGTAAAATTGCAGTTGATACTGGTAGTCTTGAGTGCAGCAGAGGTAGGCGGAATTCG
TGGTGTAGCGGTGAAATGCTTAGATATCACGAAGAACTCCGATTGCGAAGGCAGCTTACTGGACTGTAACTGACGCTGAT
GCTCGAAAGTGTGGGTATCAAACAGGATTAGATACCCTGGTAGTCCACACAGTAAACGATGAATACTCGCTGTTTGCGAT
ATACAGCAAGCGGCCAAGCGA
>Bacteroides_massiliensis_AY126616
AGTGAGGAATATTGGTCAATGGACGAGAGTCTGAACCAGCCAAGTAGCGTGAAGGATGAAGGTTCTATGGATTGTAAACT
TCTTTTATACGGGAATAAACGAATCCACGTGTGGATTTTTGCATGTACCGTATGAATAAGGATCGGCTAACTCCGTGCCA
GCAGCCGCGGTAATACGGAGGATCCGAGCGTTATCCGGATTTATTGGGTTTAAAGGGAGCGTAGATGGGTTGTTAAGTCA
GTTGTGAAAGTTTGCGGCTCAACCGTAAAATTGCAATTGATACTGGCAGTCTTGAGTACAGTTGAGGTAGGCGGAATTCG
TGGTGTAGCGGTGAAATGCTTAGATATCACGAAGAACTCCGATTGCGAAGGCAGCTTACTAACCTGTAACTGACATTGAT
GCTCGAAAGTGTGGGTATCAAACAGGATTAGATACCCTGGTAGTCCACACGGTAAACGATGAATACTCGCTGTAGGCGAT
ATACAGTCTGCGGCCAAGCGA
>Bacteroides_nordii_EU887841
AGTGAGGAATATTGGTCAATGGGCGTGAGCCTGAACCAGCCAAATCGCGTGAAGGATGACGGCCCTATGGGTTGTAAACT
TCTTTTACAGGGGAATAAAGTGCTCCACGTGTGGAGTTTTGTATGTACCTTGTGAATAAGCATCGGCTAACTCCGTGCCA
GCAGCCGCGGTAATACGGAGGATGCGAGCGTTATCCGGATTTATTGGGTTTAAAGGGTGCGTAGGCGGATAGTTAAGTCA
GCGGTGAAAGTTTTCGGCTCAACCGGAAAATTGCCGTTGAAACTGTCTGTTCTTGAGTGCAGAAGAGGTAGGCGGAATTC
GTTGTGTAGCGGTGAAATGCGTAGATATCACGAAGAACACCGATTGCGTAGGCAGCTCACTGGACTGCAACTGACACTGA
TGCTCGAAAGTGTGGGTATCAAACAGGATTAGATACCCTGGTAGTCCACCCAGTAAACGATGAATACTAGCTGTTTGCGA
TATACAGCAAGCGGCCGAGCG
>Bacteroides_oleiciplenus_AB547644
AGTGAGGAATATTGGTCAATGGGCGAGAGCCTGAACCAGCCAAGTAGCGTGAAGGATGACTGCCCTATGGGTTGTAAACT
TCTTTTATATGGGAATAAAGTGCAGTATGTATACTGTTTTGTATGTACCATATGAATAAGGATCGGCTAACTCCGTGCCA
GCAGCCGCGGTAATACGGAGGATCCGAGCGTTATCCGGATTTATTGGGTTTAAAGGGAGCGTAGGCGGAAGCTTAAGTCA
GTTGTGAAAGTTTGCGGCTCAACCGTAAAATTGCAGTTGATACTGGGTTTCTTGAGTGCAGTAGAGGTAGGCGGAATTCG
TGGTGTAGCGGTGAAATGCTTAGATATCACGAAGAACTCCGATTGCGAAGGCAGCTTACTGGACTGTAACTGACGCTGAT
GCTCGAAAGTGTGGGTATCAAACAGGATTAGATACCCTGGTAGTCCACACAGTAAACGATGAATACTCGCTGTTTGCGAT
ATACAGCAAGCGGCCAAGCGA
>Bacteroides_pectinophilus_DQ497993
AGTGGGGAATATTGCACAATGGAGGAAACTCTGATGCAGCGACGCCGCGTGAGCGAAGAAGTATTTCGGTATGTAAAGCT
CTGTCAGCAGGGAAGATAATGACGGTACCTGACCAAGAAGCCCCGGCTAACTACGTGCCAGCAGCCGCGGTAATACGTAG
GGGGCAAGCGTTATCCGGATTTACTGGGTGTAAAGGGAGTGTAGGTGGCTGTGCAAGTCAGGAGTGAAAGCCCGGGGCTC
AACCCCGGGACTGCTCTTGAAACTGCGCAGCTTGAGTGCAGGAGGGGCAGGCGGAATTCCTAGTGTAGCGGTGAAATGCG
TAGATATTAGGAGGAACACCGGTGGCGAAGGCGGCCTGCTGGACTGTAACTGACACTGAGGCTCGAAAGCGTGGGGAGCA
AACAGGATTAGATACCCTGGTAGTCCACGCCGTAAACGATGAATACTAGGTGTCGGGGCTCATAAGAGCTTCGGTGCCGC
AGCAAACGCAATAAGTATTCC
>Bacteroides_plebeius_AB200221
AGTGAGGAATATTGGTCAATGGACGAGAGTCTGAACCAGCCAAGTAGCGTGAAGGATGAAGGTCCTACGGATTGTAAACT
TCTTTTATAAGGGAATAAAACCTCCCACGTGTGGGAGCTTGTATGTACCTTATGAATAAGCATCGGCTAACTCCGTGCCA
GCAGCCGCGGTAATACGGAGGATGCGAGCGTTATCCGGATTTATTGGGTTTAAAGGGAGCGCAGACGGGTCGTTAAGTCA
GCTGTGAAAGTTTGGGGCTCAACCTTAAAATTGCAGTTGATACTGGCGTCCTTGAGTGCGGTTGAGGTGTGCGGAATTCG
TGGTGTAGCGGTGAAATGCTTAGATATCACGAAGAACTCCGATTGCGAAGGCAGCACACTAAGCCGTAACTGACGTTCAT
GCTCGAAAGTGTGGGTATCAAACAGGATTAGATACCCTGGTAGTCCACACGGTAAACGATGGATACTCGCTGTTGGCGAT
ATACTGTCAGCGGCTTAGCGA
>Bacteroides_pyogenes_JN713205
AGTGAGGAATATTGGTCAATGGACGGAAGTCTGAACCAGCCAAGTAGCGTGAAGGATGACTGCCCTCTGGGTTGTAAACT
TCTTTTATACGGGAATAACATGAGGTACGGGTACCTTATTGCATGTACCGTTATGAATAAGCATCGGCTAACTCCGTGCC
AGCAGCCGCGGTAATACGGAGGATGCGAGCGTTATCCGGATTTATTGGGTTTAAAGGGAGCGTAGGTGGGATATTAAGTC
AGCTGTGAAAGTTTGGGGCTCAACCTTAAAATTGCAGTTGATACTGGTTTTCTTGAGTACGGTATAGGTGGGCGGAATTC
GTGGTGTAGCGGTGAAATGCTTAGATATCACGAAGAACTCCTATTGCGAAGGCAGCTCACTGGACCGGCACTGACACTGA
TGCTCGAAAGTGCGGGTATCAAACAGGATTAGATACCCTGGTAGTCCGCACAGTAAACGATGAATACTCGCTGTTTGCGA
TACACGGTAAGCGGCCAAGCG
>Bacteroides_salyersiae_AB510707
AGTGAGGAATATTGGTCAATGGGCGAGAGCCTGAACCAGCCAAGTAGCGTGAAGGATGACCGCCCTATGGGTTGTAAACT
TCTTTTATATGGGAATAAAGTCTGCCACGTGTGGCATTTTGTATGTACCATATGAATAAGGATCGGCTAACTCCGTGCCA
GCAGCCGCGGTAATACGGAGGATCCGAGCGTTATCCGGATTTATTGGGTTTAAAGGGAGCGTAGGTGGACATGTAAGTCA
GTTGTGAAAGTTTGCGGCTCAACCGTAAAATTGCAGTTGAAACTGCGTGTCTTGAGTACAGTAGAGGTGGGCGGAATTCG
TGGTGTAGCGGTGAAATGCTTAGATATCACGAAGAACTCCGATTGCGAAGGCAGCTCACTGGACTGCAACTGACACTGAT
GCTCGAAAGTGTGGGTATCAAACAGGATTAGATACCCTGGTAGTCCACACAGTAAACGATGAATACTCGCTGTTTGCGAT
ATACAGTAAGCGGCCAAGCGA
>Bacteroides_stercoris_AB510708
AGTGAGGAATATTGGTCAATGGACGAGAGTCTGAACCAGCCAAGTAGCGTGAAGGATGACTGCCCTATGGGTTGTAAACT
TCTTTTATACGGGAATAAAGTTAGCCACGTGTGGCTTTTTGTATGTACCGTATGAATAAGGATCGGCTAACTCCGTGCCA
GCAGCCGCGGTAATACGGAGGATCCGAGCGTTATCCGGATTTATTGGGTTTAAAGGGAGCGTAGGCGGGTTGTTAAGTCA
GTTGTGAAAGTTTGCGGCTCAACCGTAAAATTGCAGTTGATACTGGCGACCTTGAGTGCAACAGAGGTAGGCGGAATTCG
TGGTGTAGCGGTGAAATGCTTAGATATCACGAAGAACTCCGATTGCGAAGGCAGCTTACTGGATTATAACTGACGCTGAT
GCTCGAAAGTGTGGGTATCAAACAGGATTAGATACCCTGGTAGTCCACACAGTAAACGATGAATACTCGCTGTTGGCGAT
ATACAGTCAGCGGCCAAGCGA
>Bacteroides_thetaiotaomicron_BNRRR16SB
AGTGAGGAATATTGGTCAATGGGCGCAGGCCTGAACCAGCCAAGTAGCGTGAAGGATGACTGCCCTATGGGTTGTAAACT
TCTTTTATATGGGAATAAAGTTTTCCACGTGTGGAATTTTGTATGTACCATATGAATAAGGATCGGCTAACTCCGTGCCA
GCAGCCNCGNTNATACGGAGNATCCGAGCGTTATCCGGATTTATTGGGTTTAAAGGGAGCGTAGGTGGACAGTTAAGTCA
GTTGTGAAAGTTTGCGGCTCAACCGTAAAATTGCAGTTGATACTGGCTGTCTTGAGTACAGTAGAGGTGGGCGGAATTCG
TGGTGTAGCGGTGAAATGCTTAGATATCACGAAGAACTCCGATTGCGAAGGCAGCTCACTGGACTGCAACTGACACTGAT
GCTCGAAAGTGTGGGTATCAAACAGGATTAGATACCCTGGTAGTCCACACAGTAAACGATGAATACTCGCTGTTTGCGAT
ATACAGTAAGCGGCCAAGCGA
>Bacteroides_timonensis_JX041639
AGTGAGGAATATTGGTCAATGGGCGTAGGCCTGAACCAGCCAAGTAGCGTGAAGGATGACTGCCCTATGGGTTGTAAACT
TCTTTTATATGGGAATAAAGTGAGCCACGTGTGGCTTTTTGTATGTACCATACGAATAAGGATCGGCTAACTCCGTGCCA
GCAGCCGCGGTAATACGGAGGATCCGAGCGTTATCCGGATTTATTGGGTTTAAAGGGAGCGTAGGCGGACTATTAAGTCA
GCTGTGAAAGTTTGCGGCTCAACCGTAAAATTGCAGTTGATACTGGTCGTCTTGAGTGCAGTAGAGGTAGGCGGAATTCG
TGGTGTAGCGGTGAAATGCTTAGATATCACGAAGAACTCCGATTGCGAAGGCAGCTTACTGGACTGTAACTGACGCTGAT
GCTCGAAAGTGTGGGTATCAAACAGGATTAGATACCCTGGTAGTCCACACAGTAAACGATGAATACTCGCTGTTTGCGAT
ATACAGCAAGCGGCCAAGCGA
>Bacteroides_uniformis_AB215083
AGTGAGGAATATTGGTCAATGGACGAGAGTCTGAACCAGCCAAGTAGCGTGAAGGATGACTGCCCTATGGGTTGTAAACT
TCTTTTATACGGGAATAAAGTGAGGCACGCGTGCCTTTTTGTATGTACCGTATGAATAAGGATCGGCTAACTCCGTGCCA
GCAGCCGCGGTAATACGGAGGATCCGAGCGTTATCCGGATTTATTGGGTTTAAAGGGAGCGTAGGCGGACGCTTAAGTCA
GTTGTGAAAGTTTGCGGCTCAACCGTAAAATTGCAGTTGATACTGGGTGTCTTGAGTACAGTAGAGGCAGGCGGAATTCG
TGGTGTAGCGGTGAAATGCTTAGATATCACGAAGAACTCCGATTGCGAAGGCAGCCTGCTGGACTGTAACTGACGCTGAT
GCTCGAAAGTGTGGGTATCAAACAGGATTAGATACCCTGGTAGTCCACACAGTAAACGATGAATACTCGCTGTTTGCGAT
ATACAGTAAGCGGCCAAGCGA
>Bacteroides_ureolyticus_FN401327
AGTAAGGAATATTGCGCAATGGGGGAAACCCTGACGCAGCAACGCCGCGTGGAGGATGACACTTTTCGGAGCGTAAACTC
CTTTTATCAGGAAAGAATAATGACGGTACCTGATGAATAAGCACCGGCTAACTCCGTGCCAGCAGCCGCGGTAATACGGG
GGGTGCAAGCGTTACTCGGAATCACTGGGCGTAAAGGACGCGTAGGCGGATTATCAAGTCTTTTGTGAAATCTAGTGGCT
TAACCACTAAACTGCTTAGGAAACTGATAGTCTAGAGTAGGGGAGAGGTAGATGGAATTCTTGGTGTAGGGGTAAAATCC
GTAGAGATCAAGAAGAATACCCATTGCGAAAGCGATCTGCTGGAACCTAACTGACGCTGAGGCGTGAAAGCGTGGGTAGC
AAACAGGATTAGATACCCTGGTAGTCCACGCCCTAAACGATGTATACTAGTTGTTGCTTTGCTAGTCAAGGCAGTAATGC
AGCTAACGCATTAAGTATACC
>Bacteroides_vulgatus_BNRRR16SA
AGTGAGGAATATTGGTCAATGGGCGAGAGCCNGAACCAGCCAAGTAGCGTGAAGGATGACTGCCCTATGGGTTGTAAACT
TCTTTTATAAAGGAATAAAGTCGGGTATGGATACCCGNTTGCATGTACTTTATGAATAAGGATCGGCTAACTCCGTGCCA
GCAGCCGCGGTAATACGGAGNATCCGAGCGTTATCCGGATTTATTGGGTTTAAAGGGAGCGTAGATGGATGTTTAAGTCA
GTTGTGAAAGTTTGCGGCTCAACCGTAAAATTGCAGTTGATACTGGATATCTTGAGTGCAGTTGAGGCAGGCGGAATTCG
TGGTGTAGCGGTGAAATGCTTAGATATCACGAAGAACTCCGATTGCGAAGGCAGCCTGCTNAGCTGCAACTGACATTGAG
GCTCGAAAGTGTGGGTATCAAACAGGATTAGATACCCTGGTAGTCCACACGGTAAACGATGAATACTCGCTGTTTGCGAT
ATACTGCAAGCGGCCAAGCGA
>Bacteroides_xylanisolvens_AB510713
AGTGAGGAATATTGGTCAATGGACGTAAGTCTGAACCAGCCAAGTAGCGTGAAGGATGACTGCCCTATGGGTTGTAAACT
TCTTTTATATGGGAATAAAGTATTCCACGTGTGGGATTTTGTATGTACCATATGAATAAGGATCGGCTAACTCCGTGCCA
GCAGCCGCGGTAATACGGAGGATCCGAGCGTTATCCGGATTTATTGGGTTTAAAGGGAGCGTAGGTGGATTGTTAAGTCA
GTTATGAAAGTTTGCGGCTCAACCGTAAAATTGCAGTTGAAACTGGCAGTCTTGAGTACAGTAGAGGTGGGCGGAATTCG
TGGTGTAGCGGTGAAATGCTTAGATATCACGAAGAACTCCGATTGCGAAGGCAGCTCACTAGACTGTCACTGACACTGAT
GCTCGAAAGTGTGGGTATCAAACAGGATTAGATACCCTGGTAGTCCACACAGTAAACGATGAATACTCGCTGTTTGCGAT
ATACAGTAAGCGGCCAAGCGA
>Barnesiella_intestinihominis_AB370251
AGTGAGGAATATTGGTCAATGGTCGGCAGACTGAACCAGCCAAGTCGCGTGAGGGAAGACGGCCCTACGGGTTGTAAACC
TCTTTTGTCGGAGAGTAAAGTACGCTACGTGTAGCGTATTGCAAGTATCCGAAGAAAAAGCATCGGCTAACTCCGTGCCA
GCAGCCGCGGTAATACGGAGGATGCAAGCGTTATCCGGATTTATTGGGTTTAAAGGGTGCGTAGGCGGCACGCCAAGTCA
GCGGTGAAATTTCCGGGCTCAACCCGGACTGTGCCGTTGAAACTGGCGAGCTAGAGTACACAAGAGGCAGGCGGAATGCG
TGGTGTAGCGGTGAAATGCATAGATATCACGCAGAACCCCGATTGCGAAGGCAGCCTGCTAGGGTGAAACAGACGCTGAG
GCACGAAAGCGTGGGTATCGAACAGGATTAGATACCCTGGTAGTCCACGCAGTAAACGATGAATACTAACTGTTTGCGAT
ACAATGTAAGCGGTACAGCGA
>Bifidobacterium_adolescentis_AB437354
AGTGGGGAATATTGCACAATGGGCGCAAGCCTGATGCAGCGACGCCGCGTGCGGGATGACGGCCTTCGGGTTGTAAACCG
CTTTTGACTGGGAGCAAGCCCTTCGGGGTGAGTGTACCTTTCGAATAAGCACCGGCTAACTACGTGCCAGCAGCCGCGGT
AATACGTAGGGTGCAAGCGTTATCCGGAATTATTGGGCGTAAAGGGCTCGTAGGCGGTTCGTCGCGTCCGGTGTGAAAGT
CCATCGCTTAACGGTGGATCCGCGCCGGGTACGGGCGGGCTTGAGTGCGGTAGGGGAGACTGGAATTCCCGGTGTAACGG
TGGAATGTGTAGATATCGGGAAGAACACCAATGGCGAAGGCAGGTCTCTGGGCCGTCACTGACGCTGAGGAGCGAAAGCG
TGGGGAGCGAACAGGATTAGATACCCTGGTAGTCCACGCCGTAAACGGTGGATGCTGGATGTGGGGACCATTCCACGGTC
TCCGTGTCGGAGCCAACGCGT
>Bifidobacterium_angulatum_AB489093
AGTGGGGAATATTGCACAATGGGCGCAAGCCTGATGCAGCGACGCCGCGTGCGGGATGACGGCCTTCGGGTTGTAAACCG
CTTTTGATCGGGAGCAAGCCTTCGGGTGAGTGTACCTTTCGAATAAGCACCGGCTAACTACGTGCCAGCAGCCGCGGTAA
TACGTAGGGTGCAAGCGTTATCCGGATTATTGGGCGTAAAGGGCTCGTAGGCGGTTCGACGCGTCCCGGTTGTGAAAAGT
CCCATGGGGCTAAACGGGTTGAGATCCGGCCCCGGGGTAACAGGGCGGGGCTTGAGGTCGGGTAGGGGGAGGCTGGAATT
CCCGGTGGTAATCGGTGGAAATGTGTAGATTATCGGGAAGAACACCAATTGGCGAGGCAGGTCTATGGGCCGTCACTGTC
GCTGAGGAGCGAAAGCGTGGGGAGCGAACAGGATTAGATACCCTGGTAGCCACGCGGTAAACGGTGGATGCTGGATGTGG
GGCCCATTCCACGGGTTCCGT
>Bifidobacterium_animalis_AB050136
AGTGGGGAATATTGCACAATGGGCGCAAGCCTGATGCAGCGACGCCGCGTGCGGGATGGAGGCCTTCGGGTTGTAAACCG
CTTTTGTTCAAGGGCAAGGCACGGTTTCGGCCGTGTTGAGTGGATTGTTCGAATAAGCACCGGCTAACTACGTGCCAGCA
GCCGCGGTAATACGTAGGGTGCGAGCGTTATCCGGATTTATTGGGCGTAAAGGGCTCGTAGGCGGTTCGTCGCGTCCGGT
GTGAAAGTCCATCGCCTAACGGTGGATCTGCGCCGGGTACGGGCGGGCTGGAGTGCGGTAGGGGAGACTGGAATTCCCGG
TGTAACGGTGGAATGTGTAGATATCGGGAAGAACACCAATGGCGAAGGCAGGTCTCTGGGCCGTCACTGACGCTGAGGAG
CGAAAGCGTGGGGAGCGAACAGGATTAGATACCCTGGTAGTCCACGCCGTAAACGGTGGATGCTGGATGTGGGGCCCTTT
CCACGGGTCCCGTGTCGGAGC
>Bifidobacterium_bifidum_S83624
AGTGGGGAATATTGCACAATGGGCGCAAGCCTGATGCAGCGACGCCGCGTGAGGGATGGAGGCCTTCGGGTTGTAAACCT
CTTTTGTTTGGGAGCAAGCCTTCGGGTGAGTGTACCTTTCGAATAAGCGCCGGCTAACTACGTGCCAGCAGCCGCGGTAA
TACGTAGGGCGCAAGCGTTATCCGGATTTATTGGGCGTAAAGGGCTCGTAGGCGGCTCGTCGCGTCCGGTGTGAAAGTCC
ATCGCTTAACGGTGGATCTGCGCCGGGTACGGGCGGGCTGGAGTGCGGTAGGGGAGACTGGAATTCCCGGTGTAACGGTG
GAATGTGTAGATATCGGGAAGAACACCGATGGCGAAGGCAGGTCTCTGGGCCGTCACTGACGCTGAGGAGCGAAAGCGTG
GGGAGCGAACAGGATTAGATACCCTGGTAGTCCACGCCGTAAACGGTGGACGCTGGATGTGGGGCACGTTCCACGTGTTC
CGTGTCGGAGCTAACGCGTTA
>Bifidobacterium_boum_D86190
AGTGGGGAATATTGCACAATGGGCGCAAGCCTGATGCAGCGACGCCGCGTGCGGGATGGAGGCCTTCGGGTTGTAAACCG
CTTTTGTTTGGGAGCAAGCCCTTCGGGGTGAGTGTACCTTTCGAATAAGCACCGGCTAACTACGTGCCAGCAGCCGCGGT
AATACGTAGGGTGCGAGCGTTATCCGGAATTATTGGGCGTAAAGGGCTCGTAGGCGGTTCGTCGCGTCCGGTGTGAAAGT
CCATCGCTTAACGGTGGATCCGCGTCGGGTACGGGCGGGCTGGAGTGCGGTAGGGGAGACTGGAATTCCCGGTGTAACGG
TGGAATGTGTAGATATCGGGAAGAACACCAATGGCGAAGGCAGGTCTCTGGGCCGTTACTGACGCTGAGGAGCGAAAGCG
TGGGGAGCGAACAGGATTAGATACCCTGGTAGTCCACGCCGTAAACGGTGGATGCTGGATGTGGGGCCCTTCCACGGGTC
CCGTGTCGGAGCCAACGCGTT
>Bifidobacterium_breve_BIFRR16SC
AGTGGGGAATATTGCACAATGGGCGCAAGCCTNATGCAGCGACGCNGCGTGAGGGATGGAGGCCTTCGGGTTGTAAACCT
CTTTTGTTAGGGAGCAAGGCACTTTGTGTTGAGTGTACCTTTCGAATAAGCACCGGCTAACTACGTGCCAGCAGCCGCGG
TAATACGTAGGGTGNNAGCGTTATCCGGAATTATTGGGCGTAAAGGGCTCGTAGGCGGTTCGTCGCGTCCGGTGTGAAAG
TCCATCGCTTAACGGTGGATCCGCGCCGGGTACGGGCGGGCTTGAGTGCGGTAGGGGAGACTGGAATTCCCGGTGTAACG
GTGGAATGTGTAGATATCGGGAAGAACACCAATGGCGAAGGCAGGTCTCTGGGCNGTTACTGACGCTGAGGAGCNAAAGC
GTGGGGAGCGAACAGGATTAGATACCCTGGTAGTCCACGCCGTAAACGGTGGATGCTGGATGTGGGGTCNGTTCCACGGG
TTCCGTGTCGGAGCTAACGCG
>Bifidobacterium_catenulatum_AB437357
AGTGGGGAATATTGCACAATGGGCGCAAGCCTGATGCAGCGACGCCGCGTGCGGGATGACGGCCTTCGGGTTGTAAACCG
CTTTTGATCGGGAGCAAGCCTTCGGGTGAGTGTACCTTTCGAATAAGCACCGGCTAACTACGTGCCAGCAGCCGCGGTAA
TACGTAGGGTGCAAGCGTTATCCGGAATTATTGGGCGTAAAGGGCTCGTAGGCGGTTCGTCGCGTCCGGTGTGAAAGTCC
ATCGCTTAACGGTGGATCTGCGCCGGGTACGGGCGGGCTGGAGTGCGGTAGGGGAGACTGGAATTCCCGGTGTAACGGTG
GAATGTGTAGATATCGGGAAGAACACCAATGGCGAAGGCAGGTCTCTGGGCCGTTACTGACGCTGAGGAGCGAAAGCGTG
GGGAGCGAACAGGATTAGATACCCTGGTAGTCCACGCCGTAAACGGTGGATGCTGGATGTGGGGCCCGTTCCACGGGTTC
CGTGTCGGAGCTAACGCGTTA
>Bifidobacterium_coryneforme_AB437358
AGTGGGGAATATTGCACAATGGGCGAAAGCCTGATGCAGCGACGCCGCGTGCGGGATGACGGCCTTCGGGTTGTAAACCG
CTTTTGATTGGGAGCAAGCGAGAGTGAGTGTACCTTTCGAATAAGCACCGGCTAACTACGTGCCAGCAGCCGCGGTAATA
CGTAGGGTGCAAGCGTTATCCGGAATTATTGGGCGTAAAGAGCTCGTAGGCGGTTCGTCGCGTCTGGTGTGAAAGTCCAT
CGCTTAACGGTGGATCTGCGCCGGGTACGGGCGGACTGGAGTGCGGTAGGGGAGACTGGAATTCCCGGTGTAACGGTGGA
ATGTGTAGATATCGGGAAGAACACCAATGGCGAAGGCAGGTCTCTGGGCCGTTACTGACGCTGAGGAGCGAAAGCGTGGG
GAGCGAACAGGATTAGATACCCTGGTAGTCCACGCCGTAAACGGTGGATGCTGGATGTGGGGCCCGTTCCACGGGTTCCG
TGTCGGAGCTAACGCGTTAAG
>Bifidobacterium_dentium_D86183
AGTGGGGAATATTGCACAATGGGCGCAAGCCTGATGCAGCGACGCCGCGTGCGGGATGGAGGCCTTCGGGTTGTAAACCG
CTTTTGATCGGGAGCAAGCCCTTCGGGGTGAGTGTACCCTTCGAATAAGCACCGGCTAACTACGTGCCAGCAGCCGCGGT
AATACGTAGGGTGCAAGCGTTATCCGGAATTATTGGGCGTAAAGGGCTCGTAGGCGGTTCGTCGCGTCCGGTGTGAAAGC
CCATCGCTTAACGGTGGGTCTGCGCCGGGTACGGGCGGGCTGGAGTGCGGTAGGGGAGACTGGAATTCCCGGTGTAACGG
TGGAATGTGTAGATATCGGGAAGAACACCAATGGCGAAGGCAGGTCTCTGGGCCGTCACTGACGCTGAGGAGCGAAAGCG
TGGGGAGCGAACAGGATTAGATACCCTGGTAGTCCACGCCGTAAACGGTGGATGCTGGATGTGGGGCCCGTTCCACGGGT
TCCGTGTCGGAGCTAACGCGT
>Bifidobacterium_gallicum_D86189
AGTGGGGAATATTGCACAATGGGCGCAAGCCTGATGCAGCGACGCCGCGTGCGGGATGGAGGCCTTCGGGTTGTAAACCG
CTTTTGATTGTCAGCAAGGCGTCCTTTCGGGGATGTTGAGTGTAGCTTTCGAATAAGCACCGGCTAACTACGTGCCAGCA
GCCGCGGTAATACGTAGGGTGCAAGCGTTATCCGGAATTATTGGGCGTAAAGGGCTCGTAGGCGGTTCGTCGCGTCCGGT
GTGAAAGTCCATCGCTTAACGGTGGATCTGCGCCGGGTACGGGCGGGCTGGAGTGCGGTAGGGGAGACTGGAATTCCCGG
TGTAACGGTGGAATGTGTAGATATCGGGAAGAACACCAATGGCGAAGGCAGGTCTCTGGGCCGTTACTGACGCTGAGGAG
CGAAAGCGTGGGGAGCGAACAGGATTAGATACCCTGGTAGTCCACGCCGTAAACGGTGGATGCTGGATGTGGGGCCCTTT
TTCCGGGTCCTGTGTCGGAGC
>Bifidobacterium_kashiwanohense_AB425276
AGTGGGGAATATTGCACAATGGGCGCAAGCCTGATGCAGCGACGCCGCGTGCGGGATGACGGCCTTCGGGTTGTAAACCG
CTTTTGATCGGGAGCAAGCCTTCGGGTGAGTGTACCTTTCGAATAAGCACCGGCTAACTACGTGCCAGCAGCCGCGGTAA
TACGTAGGGTGCAAGCGTTATCCGGAATTATTGGGCGTAAAGGGCTCGTAGGCGGTTCGTCGCGTCCGGTGTGAAAGTCC
ATCGCTTAACGGTGGATCTGCGCCGGGTACGGGCGGGCTGGAGTGCGGTAGGGGAGACTGGAATTCCCGGTGTAACGGTG
GAATGTGTAGATATCGGGAAGAACACCAATGGCGAAGGCAGGTCTCTGGGCCGTTACTGACGCTGAGGAGCGAAAGCGTG
GGGAGCGAACAGGATTAGATACCCTGGTAGTCCACGCCGTAAACGGTGGATGCTGGATGTGGGGCCCGTTCCACGGGTTC
CGTGTCGGAGCTAACGCGTTA
>Bifidobacterium_longum_JQ805709
AGTGGGGAATATTGCACAATGGGCGCAAGCCTGATGCAGCGACGCCGCGTGAGGGATGGAGGCCTTCGGGTTGTAAACCT
CTTTTATCGGGGAGCAAGCGAGAGTGAGTTTACCCGTTGAATAAGCACCGGCTAACTACGTGCCAGCAGCCGCGGTAATA
CGTAGGGTGCAAGCGTTATCCGGAATTATTGGGCGTAAAGGGCTCGTAGGCGGTTCGTCGCGTCCGGTGTGAAAGTCCAT
CGCTTAACGGTGGATCCGCGCCGGGTACGGGCGGGCTTGAGTGCGGTAGGGGAGACTGGAATTCCCGGTGTAACGGTGGA
ATGTGTAGATATCGGGAAGAACACCAATGGCGAAGGCAGGTCTCTGGGCCGTTACTGACGCTGAGGAGCGAAAGCGTGGG
GAGCGAACAGGATTAGATACCCTGGTAGTCCACGCCGTAAACGGTGGATGCTGGATGTGGGGCCCGTTCCACGGGTTCCG
TGTCGGAGCTAACGCGTTAAG
>Bifidobacterium_mongoliense_AB433857
AGTGGGGAATATTGCACAATGGGCGAAAGCCTGATGCAGCGACGCCGCGTGCGGGATGAAGGCCTTCGGGTTGTAAACCG
CTTTTGATTGGGAGCAAGCGAGAGTGAGTGTACCTTTCGAATAAGCACCGGCTAACTACGTGCCAGCAGCCGCGGTAATA
CGTAGGGTGCAAGCGTTATCCGGAATTATTGGGCGTAAAGAGCTCGTAGGCGGTTTGTCACGTCTGGTGTGAAAGTCCAT
CGCTTAACGGTGGATCTGCGCCGGGTACGGGCAGGCTAGAGTGCGACAGGGGAGACTGGAATTCCCGGTGTAACGGTGGA
ATGTGTAGATATCGGGAAGAACACCAATGGCGAAGGCAGGTCTCTGGGTCGTCACTGACGCTGAGGAGCGAAAGCGTGGG
GAGCGAACAGGATTAGATACCCTGGTAGTCCACGCCGTAAACGGTGGATGCTGGATGTGGGGCCCATTCCACGGGTTCCG
TGTCGGAGCTAACGCGTTAAG
>Bifidobacterium_pseudocatenulatum__JQ805694
AGTGGGGAATATTGCACAATGGGCGCAAGCCTGATGCAGCGACGCCGCGTGCGGGATGACGGCCTTCGGGTTGTAAACCG
CTTTTGATCGGGAGCAAGCCTTCGGGTGAGTGTACCTTTCGAATAAGCACCGGCTAACTACGTGCCAGCAGCCGCGGTAA
TACGTAGGGTGCAAGCGTTATCCGGAATTATTGGGCGTAAAGGGCTCGTAGGCGGTTCGTCGCGTCCGGTGTGAAAGTCC
ATCGCTTAACGGTGGATCTGCGCCGGGTACGGGCGGGCTGGAGTGCGGTAGGGGAGACTGGAATTCCCGGTGTAACGGTG
GAATGTGTAGATATCGGGAAGAACACCAATGGCGAAGGCAGGTCTCTGGGCCGTTACTGACGCTGAGGAGCGAAAGCGTG
GGGAGCGAACAGGATTAGATACCCTGGTAGTCCACGCCGTAAACGGTGGATGCTGGATGTGGGGCCCGTTCCACGGGTTC
CGTGTCGGAGCTAACGCGTTA
>Bifidobacterium_pseudolongum_D86194
AGTGGGGAATATTGCACAATGGGCGCAAGCCTGATGCAGCGACGCCGCGTGCGGGATGGAGGCCTTCGGGTTGTAAACCG
CTTTTGTTCAAGGGCAAGGCACGGTTTCGGCCGTGTTGAGTGGATTGTTCGAATAAGCACCGGCTAACTACGTGCCAGCA
GCCGCGGTAATACGTAGGGTGCAAGCGTTATCCGGATTTATTGGGCGTAAAGGGCTCGTAGGCGGTTCGTCGCGTCCGGT
GTGAAAGTCCATCGCTTAACGGTGGATCCGCGCCGGGTACGGGCGGGCTTGAGTGCGGTAGGGGAGACTGGAATTCCCGG
TGTAACGGTGGAATGTGTAGATATCGGGAAGAACACCAATGGCGAAGGCAGGTCTCTGGGCCGTTACTGACGCTGAGGAG
CGAAAGCGTGGGGAGCGAACAGGATTAGATACCCTGGTAGTCCACGCCGTAAACGGTGGATGCTGGATGTGGGGCCCTTT
TTCCGGGTCCTGTGTCGGAGC
>Bifidobacterium_ruminantium_GU361831
AGTGGGGAATATTGCACAATGGGCGCAAGCCTGATGCAGCGACGCCGCGTGCGGGATGACGGCCTTCGGGTTGTAAACCG
CTTTTGACTGGGAGCAAGCCCTTCGGGGTGAGTGTACCTTTCGAATAAGCACCGGCTAACTACGTGCCAGCAGCCGCGGT
AATACGTGGGGTGCAAGCGTTATCCGGAATTATTGGGCGTAAAGGGCTCGTAGGCGGTTCGTCGCGTCCGGTGTGAAAGT
CCATCGCTTATCGGTGGATCAGCGCCGGGTACGGGCGGGCTTGAGTGCGGTAGGGGAGACTGGAATTCCCGGTGTAACGG
TGGAATGTGTAGATATCGGGAAGAACACCAATGGCGAAGGCAGGTCTCTGGGCCGTCACTGACGCTGAGGAGCGAAAGCG
TGGGGAGCGAACAGGATTAGATACCCTGGTAGTCCACGCCGTAAACGGTGGATGCTGGATGTGGGGACCATTCCACGGTC
TCCGTGTCGGAGCCAACGCGT
>Bifidobacterium_scardovii_AB437363
AGTGGGGAATATTGCACAATGGGCGCAAGCCTGATGCAGCGACGCCGCGTGAGGGATGGAGGCCTTCGGGTTGTAAACCT
CTTTTAGCAGGGAGCAAGGCTTCGGTTGAGTGTACCTGTTGAATAAGCACCGGCTAACTACGTGCCAGCAGCCGCGGTAA
TACGTAGGGTGCAAGCGTTATCCGGAATTATTGGGCGTAAAGGGCTCGTAGGCGGTTCGTCGCGTCTGGTGTGAAAGTCC
ATCGCTTAACGGTGGATCTGCGCCGGGTACGGGCGGGCTGGAGTGCGGTAGGGGAGACTGGAATTCCCGGTGTAACGGTG
GAATGTGTAGATATCGGGAAGAACACCAATGGCGAAGGCAGGTCTCTGGGCCGTTACTGACGCTGAGGAGCGAAAGCGTG
GGGAGCGAACAGGATTAGATACCCTGGTAGTCCACGCCGTAAACGGTGGACGCTGGATGTGGGGCCCATTCCACGGGTTC
CGTGTCGGAGCTAACGCGTTA
>Bifidobacterium_stercoris_KF147852
AGTGGGGAATATTGCACAANGGGCGCAAGCCTGATGCAGCGACGCCGCGTGCGGGATGACGGCCTTCGGGTTGTAAACCG
CTTTTGACTGGGAGCAAGCCCTTCGGGGTGAGTGTACCTTTCGAATAAGCACCGGCTAACTACGTGCCAGCAGCCGCGGT
AATACGTAGGGTGCAAGCNTTATNCCGGAATTATTTGGNCNTAAAGGGCCCNTAGGCNGTTTCGTCGCGTCCGGTGTGAA
AGTCCATCGCTTTAACGGTGGATCCGCGCCGGGTACGGGCGGGCTTGAGTGCGGTAGGGGAGACTGGAATTCCCGGTGTA
ACGGTGGAATGTGTAGANATCGGGAAGAACACCAATGGGCGAAGGCAGGGTCTCTGGGCCGTCACTGACGCTGAGGAGCG
AAAGCGNGGGGAGCGAACAGGATTAGATACCCTGGTAGTCCACGCCGTAAAACGGTGGATGCTGGANGTGGGGACCCATT
CCACGGTCTCCGTGTCGGAGC
>Bifidobacterium_thermacidophilum_AY148470
AGTGGGGAATATTGCACAATGGGCGCAAGCCTGATGCAGCGACGCCGCGTGCGGGATGGAGGCCTTCGGGTTGTAAACCG
CTTTTGTTTGGGAGCAAGCCCTTCGGGGTGAGTGTACCTTTCGAATAAGCACCGGCTAACTACGTGCCAGCAGCCGCGGT
AATACGTAGGGTGCGAGCGTTATCCGGATTTATTGGGCGTAAAGGGCTCGTAGGCGGTTCGTCGCGTCCGGTGTGAAAGT
CCATCGCCTAACGGTGGATCTGCGCCGGGTACGGGCGGGCTGGAGTGCGGTAGGGGAGACTGGAATTCCCGGTGTAACGG
TGGAATGTGTAGATATCGGGAAGAACACCAATGGCGAAGGCAGGTCTCTGGGCCGTTACTGACGCTGAGGAGCGAAAGCG
TGGGGAGCGAACAGGATTAGATACCCTGGTAGTCCACGCCGTAAACGGTGGATGCTGGATGTGGGGCCCTTCCACGGGTC
CCGTGTCGGAGCCAACGCGTT
>Bifidobacterium_thermophilum_AB016246
AGTGGGGAATATTGCACAATGGGCGCAAGCCTGATGCAGCGACGCCGCGTGCGGGATGGAGGCCTTCGGGTTGTAAACCG
CTTTTGTTTGGGAGCAAGCCCTTCGGGGTGAGTGTACCTTTCGAATAAGCACCGGCTAAATACGTGCCAGCAGCCGCGGT
AATAAGTAGGGTGCGAGCGTTATCCGGATTTATTGGGCGTAAAGGGCTTGTAGGCGGTTTGTCGCGTCCGGTGTGAAAGT
CCATCGCCTAACGGTGGATTTGCGCCGGGTACGGGCGGGCTGGAGTGCGGTAGGGGAGACTGGAATTCCCGGTGTAACGG
TGGAATGTGTAGATATCGGGAAGAACACCAATGGCGAAGGCAGGTCTTTGGGCCGTTACTGACGCTGAGGAGCGAAAGCG
TGGGGAGCGAACAGGATTAGATACCCTGGTAGTCCACGCCGTAAACGGTGGATGCTGGATGTGGGGCCCTTCCACGGGTC
CCGTGTCGGGGCCAACGCGTT
>Bifissio_spartinae_AY056829
AGTAAGGAATATTGGTCAATGGACGCAAGTCTGAACCAGCCATGCCGCGTGGAGGATGAAGGCCCTCTGGGTTGTAAACT
TCTTTTATGGGGGACGAAATCCCGGATTTTTATCCGGCCTGACGGTACCCCAGGAATAAGCACCGGCTAACTCCGTGCCA
GCAGCCGCGGTAATACGGAGGGTGCAAGCGTTATCCGGATTCACTGGGTTTAAAGGGTGCGTAGGCGGGTTTGTAAGTCA
GTGGTGAAATCCCGAAGCTTAACTTCGGAACTGCCGTTGATACTACAGGTCTTGAATACTCGGGAGGTGAGCGGAATATG
TCATGTAGCGGTGAAATGCTTAGATATGACATAGAACACCGATTGCGAAGGCAGCTCACTACAGAGTCATTGACGCTGAG
GCACGAAAGCGTGGGGATCAAACAGGATTAGATACCCTGGTAGTCCACGCCCTAAACTATGGATACTCGACGTGTGCGAT
ATGACAGCATGCGTCTGAGCG
>Bilophila_wadsworthia_U82813.1
AGTGGGGAATATTGCGCAATGGGCGAAAGCCTGACGCAGCGACGCCGCGTGAGGGATGAAGGTTCTCGGATCGTAAACCT
CTGTCAGGGGGGAAGAAACCCCCTCGTGTGAATAATGCGAGGGCTTGACGGTACCCCCAAAGGAAGCACCGGCTAACTCC
GTGCCAGCAGCCGCGGTAATACGGAGGGTGCAAGCGTTAATCGGAATCACTGGGCGTAAAGCGCACGTACGCGGCTTGGT
AAGTCAGGGGTGAAATCCCACAGCCCAACTGTGGAACTGCCTTTGATACTGCCACGCTTGAGTACCGGAGAGGGTGGCGG
AATTCCAGGTGTAGGAGTGAAATCCGTAGATATCTGGAGGAACACCGGTGGCGAAGGCGGCCACCTGGACGGTAACTGAC
GCTGAGGTGCGAAAGCGTGGGTAGCAAACAGGATTAGATACCCTGGTAGTCCACGCTGTAAACGATGGGTGCNGGGTGCT
GGGATGTATGTCTCGGTGCCG
>Blastococcus_massiliensis_JX101684
AGTGGGGAATATTGCGCAATGGGCGGAAGCCTGACGCAGCGACGCCGCGTGGGGGATGACGGCCTTCGGGTTGTAAACCT
CTTTCAGCAGGGACGAAGCGAGAGTGACGGTACCTGCAGAAGAAGCACCGGCCAACTACGTGCCAGCAGCCGCGGTAATA
CGTAGGGTGCAAGCGTTGTCCGGAATTATTGGGCGTAAAGAGCTCGTAGGCGGTTTGTTGCGTCGGCTGTGAAAACCTGA
GGCTCAACCTCAGGCCTGCAGTCGATACGAGCAGACTAGAGTGTTGCAGGGGAGACTGGAATTCCTGGTGTAGCGGTGAA
ATGCGCAGATATCAGGAGGAACACCGGTGGCGAAGGCGGGTCTCTGGGCAACAACTGACGCTGAGGAGCGAAAGCGTGGG
GAGCGAACAGGATTAGATACCCTGGTAGTCCACGCCGTAAACGTTGGGCGCTAGGTGTGGGGCTCATTCCACGAGTTCCG
TGCCGCAGCTAACGCATTAAG
>Blastomonas_natatoria_AB024288
AGTGGGGAATATTGGACAATGGGCGAAAGCCTGATCCAGCAATGCCGCGTGAGTGATGAAGGCCTTAGGGTTGTAAAGCT
CTTTTACCAGGGATGATAATGACAGTACCTGGAGAATAAGCTCCGGCTAACTCCGTGCCAGCAGCCGCGGTAATACGGAG
GGAGCTAGCGTTGTTCGGAATTACTGGGCGTAAAGCGCACGTAGGCGGCCATTCAAGTCAGAGGTGAAAGCCCGGGGCTC
AACCCCGGAACTGCCTTTGAAACTAGATGGCTTGAATCTTGGAGAGGCGAGTGGAATTCCGAGTGTAGAGGTGAAATTCG
TAGATATTCGGAAGAACACCAGTGGCGAAGGCGACTCGCTGGACAAGTATTGACGCTGAGGTGCGAAAGCGTGGGGAGCA
AACAGGATTAGATACCCTGGTAGTCCACGCCGTAAACGATGATAACTAGCTGTCCGGGTTCATGGAACTTGGGTGGCGCA
GCTAACGCATTAAGTTATCCG
>Blautia[Ruminococcus]_massiliensis_JN657221.2
AGTGGGGAATATTGCACAATGGGGGAAACCCTGATGCAGCGACGCCGCGTGAAGGAGGAAGTATCTCGGTATGTAAACTT
CTATCAGCAGGGAAGATAATGACGGTACCTGACTAAGAAGCCCCGGCTAACTACGTGCCAGCAGCCGCGGTAATACGAAG
GGGGCAAGCGTTATCCGGATTTACTGGGTGTAAAGGGAGCGTAGACGGTGTGGCAAGTCTGATGTGAAAGGCATGGGCTC
AACCCGTGGACTGCATTGGAAACTGTCATACTTGAGTGCCGGAGGGGTAAGCGGAATTCCTAGTGTAGCGGTGAAATGCG
TAGATATTAGGAGGAACGCCAGTGGCGAAGGCGGCTTACTGGACGGTAACTGACGTTGAGGCTCGAAAGCGTGGGGAGCA
AACAGGATTAGATACCCTGGTAGTCCACGCCGTAAACGATGAATACTAGGTGTCGGGGAGCATGGCTCTTCGGTGCCGTC
GCAAACGCAGTAAGTATTCCA
>Blautia[Ruminococcus]_obeum_AY169419
AGTGGGGAATATTGCACAATGGGGGAAACCCTGATGCAGCGACGCCGCGTGAAGGAAGAAGTATCTCGGTATGTAAACTT
CTATCAGCAGGGAAGATAGTGACGGTACCTGACTGAGAAGCCCCGGCTAACTACGTGCCAGCAGCCGCGGTAATACGTAG
GGGGCAAGCGTTATCCGGATTTACTGGGTGTAAAGGGAGCGTAGACGGTGTGGCAAGTCTGATGTGAAAGGCATGGGCTC
AACCTGTGGACTGCATTGGAAACTGTCATACTTGAGTGCCGGAGGGGTAAGCGGAATTCCTAGTGTAGCGGTGAAATGCG
TAGATATTAGGAGGAACACCAGTGGCGAAGGCGGCTTACTGGACGGGAACTGACGTTGAGGCTCCAAAGCGTGGGGAGCA
AACAGGATTAGATACCCTGGAAGTCCACGCCGAAAACGATGAATACTAGGTGTCGGGGAGCATGGCTTTTCGGTGCCGTC
GCAAACGCAGTAAGTATTCCA
>Blautia_coccoides_EF025906
AGTGGGGAATATTGCACAATGGGGGAAACCCTGATGCAGCGACGCCGCGTGAAGGAAGAAGTATCTCGGTATGTAAACTT
CTATCAGCAGGGAAGAAAATGACGGTACCTGACTAAGAAGCCCCGGCTAACTACGTGCCAGCAGCCGCGGTAATACGTAG
GGGGCAAGCGTTATCCGGATTTACTGGGTGTAAAGGGAGCGTAGACGGAAGAGCAAGTCTGATGTGAAAGGCTGGGGCTT
AACCCCAGGACTGCATTGGAAACTGTTGTTCTAGAGTGCCGGAGAGGTAAGCGGAATTCCTAGTGTAGCGGTGAAATGCG
TAGATATTAGGAGGAACACCAGTGGCGAAGGCGGCTTACTGGACGGTAACTGACGTTGAGGCTCGAAAGCGTGGGGAGCA
AACAGGATTAGATACCCTGGTAGTCCACGCCGTAAACGATGAATACTAGGTGTCGGGTGGCAAAGCCATTCGGTGCCGCA
GCAAACGCAATAAGTATTCCA
>Blautia_faecis_HM626178
AGTGGGGAATATTGCACAATGGGGGAAACCCTGATGCACCGACGCCGCGTGAAGGAAGAAGTATCTCGGTATGTAAACTT
CTATCACCAGGGAAGATAATGACGGTACCTGACTAACAAGCCCCGGCTAACTACGTGCCACCATCCGCGGTAATACGTAG
GGGGCAAGCGTTATCCGGATTTACTGGGTGTAAAGGGAGCGTAGACGGCGCAGCAAGTCTGATGTGAAAGGCAGGGGCTT
AACCCCTGGACTGCATTGGAAACTGCTGTGCTTGAGTGCCGGAGGGGTAAGCGGAATTCCTAGTGTAGCGGTGAAATGCG
TACATATTATGAGGAACACCAGTGGCGAAGGCGGCTTACTGGACGGTAACTGACGTTGAGGCTCGAAAGCGTGGGGAGCA
AACAGGATTAGATACCGTGGTAGTGCACGCCGTAAACGATGAATACTAGGTGTCAGGGAGCACAGCTCTTTGGTGCCGCC
GCAAACGCATTAAGTATTCCA
>Blautia_glucerasea_AB588023
AGTGGGGAATATTGCACAATGGGGGAAACCCTGATGCAGCGACGCCGCGTGAAGGAAGAAGTATCTCGGTATGTAAACTT
CTATCAGCAGGGAAGAAAATGACGGTACCTGACTAAGAAGCCCCGGCTAACTACGTGCCAGCAGCCGCGGTAATACGTAG
GGGGCAAGCGTTATCCGGATTTACTGGGTGTAAAGGGAGCGTAGACGGAGCAGCAAGTCTGATGTGAAAGGCAGGGGCTC
AACCCCTGGACTGCATTGGAAACTGTTGATCTTGAGTACCGGAGGGGTAAGCGGAATTCCTAGTGTAGCGGTGAAATGCG
TAGATATTAGGAGGAACACCAGTGGCGAAGGCGGCTTACTGGACGGTAACTGACGTTGAGGCTCGAAAGCGTGGGGAGCA
AACAGGATTAGATACCCTGGTAGTCCACGCCGTAAACGATGAATACTAGGTGTCGGGTGGCAGAGCCATTCGGTGCCGCA
GCAAACGCAGTAAGTATTCCA
>Blautia_hansenii_JN713311
AGTGGGGAATATTGCACAATGGGGGAAACCCNGATGCAGCGACGCCGCGTGAAGGAAGAAGTATCTCGGTATGTAAACTT
CTATCAGCAGGGAAGAAAATGACGGTACCTGACTAAGAAGCCCCGGCTAACTACGTGCCAGCAGCCNCGGTAATACGTAG
GGGGCNAGCGTTATCCGGATTTACTGGGTGTAAAGGGAGCGTAGACGGAAGAGCAAGTCTGATGTGAAAGGCTGGGNCNT
AACCCCAGNACTGCATTGGAAACTGTTTTTCTAGAGTGCCGNNGAGGTAAGCGGAATTCCTAGTGTAGCGGTNAAATGCG
TAGATATTAGGAGGAACACCAGTGGCGAAGGCGGCTTACTGGACGGTAACTGACGTTGAGGCTCGAAAGCGTGGGGAGCA
AACAGGATTAGATACCCTGGTAGTCCACGCCGTAAACGATGAATACTAGGTGTCGGGGTGCAAAGCAGTTCGGTGCCGCA
GCAAACGCAATAAGTATTCCA
>Blautia_hydrogenotrophica_GU968169
AGTGGGGAATATTGCACAATGGGGGAAACCCTGATGCAGCGACGCCGCGTGAAGGAAGAAGTATCTCGGTATGTAAACTT
CTATCAGCAGGGAAGAAAGTGACGGTACCTGACTAAGAAGCCCCGGCTAATTACGTGCCAGCAGCCGCGGTAATACGTAA
GGGGCAAGCGTTATCCGGATTTACTGGGTGTAAAGGGAGCGTAGACGGTTTGGCAAGTCTGATGTGAAAGGCATGGGCTC
AACCTGTGGACTGCATTGGAAACTGTCAGACTTGAGTGCCGGAGAGGCAAGCGGAATTCCTAGTGTAGCGGTGAAATGCG
TAGATATTAGGAGGAACACCAGTGGCGAAGGCGGCCTGCTGGACGGTAACTGACGTTGAGGCTCGAAAGCGTGGGGAGCA
AACAGGATTAGATACCCTGGTAGTCCACGCTGTAAACGATGAATACTAGGTGTCGGGTGGCAAAGCCATTCGGTGCCGCA
GCAAACGCAATAAGTATTCCC
>Blautia_luti_AB691576
AGTGGGGAATATTGCACAATGGGGGAAACCCTGATGCAGCGACGCCGCGTGAAGGAAGAAGTATCTCGGTATGTAAACTT
CTATCAGCAGGGAAGATAGTGACGGTACCCGACTAAGAAGCCCCGGCTAACTACGTGCCAGCAGCCGCGGTAATACGTAG
GGGGCAAGCGTTATCCGGATTTACTGGGTGTAAAGGGAGCGTAGACGGTGTGGCAAGTCTGATGTGAAAGGCATGGGCTC
AACCTGTGGACTGCATTGGAAACTGTCATACTTGAGTGCCGGAGGGGTAAGCGGAATTCCTAGTGTAGCGGTGAAATGCG
TAGATATTAGGAGGAACACCAGTGGCGAAGGCGGCTTACTGGACGGTAACTGACGTTGAGGCTCGAAAGCGTGGGGAGCA
AACAGGATTAGATACCCTGGTAGTCCACGCCGTAAACGATGAATACTAGGTGTCGGGGAGCATGGCTCTTCGGTGCCGTC
GCAAACGCAGTAAGTATTCCA
>Blautia_producta_AB600998
AGTGGGGAATATTGCACAATGGGGGAAATCCTGATGCAGCGACGCCGCGTGAAGGAAGAAGTATCTCGGTATGTAAACTT
CTATCAGCAGGGAAGAAAATGACGGTACCTGACTAAGAAGCCCCGGCTAACTACGTGCCAGCAGCCGCGGTAATACGTAG
GGGGCAAGCGTTATCCGGATTTACTGGGTGTAAAGGGAGCGTAGACGGAAGAGCAAGTCTGATGTGAAAGGCTGGGGCTT
AACCCCAGGACTGCATTGGAAACTGTTGTTCTAGAGTGCCGGAGAGGTAAGCGGAATTCCTAGTGTAGCGGTGAAATGCG
TAGATATTAGGAGGAACACCAGTGGCGAAGGCGGCTTACTGGACGGTAACTGACGTTGAGGCTCGAAAGCGTGGGGAGCA
AACAGGATTAGATACCCTGGTAGTCCACGCCGTAAACGATGAATACTAGGTGTCGGGTGGCAAAGCCATTCGGTGCCGCA
GCAAACGCAATAAGTATTCCA
>Blautia_stercoris_HM626177
AGTGGGGAATATTGCACAATGGGGGAAACCCTGATGCAGCGACGCCGCGTGAAGGAAGAAGTATCTCGGTATGTAAACTT
CTATCAGCAGGGAAGAAAATGACGGTACCTGACTAAGAAGCCCCGGCTAACTACGTGCCAGCAGCCGCGGTAATACGTAG
GGGGCAAGCGTTATCCGGATTTACTGGGTGTAAAGGGAGCGTAGACGGAAGAGCAAGTCTGATGTGAAAGGCTGGGGCTT
AACCCCAGGACTGCATTGGAAACTGTTTTTCTTGAGTGCCGGAGAGGTAAGCGGAATTCCTAGTGTAGCGGTGAAATGCG
TAGATATTAGGAGGAACACCAGTGGCGAAGGCGGCTTACTGGACGGTAACTGACGTTGAGGCTCGAAAGCGTGGGGAGCA
AACAGGATTAGATACCCTGGTAGTCCACGCCGTAAACGATGAATACTAGGTGTTGGGGAGCAAAGCTCTTCGGTGCCGCA
GCAAACGCAATAAGTATTCCA
>Blautia_wexlerae_EF036467
AGTGGGGAATATTGCACAATGGGGGAAACCCTGATGCAGCGACGCCGCGTGAAGGAAGAAGTATCTCGGTATGTAAACTT
CTATCAGCAGGGAAGATAGTGACGGTACCTGACTAAGAAGCCCCGGCTAACTACGTGCCAGCAGCCGCGGTAATACGTAG
GGGGCAAGCGTTATCCGGATTTACTGGGTGTAAAGGGAGCGTAGACGGTGTGGCAAGTCTGATGTGAAAGGCATGGGCTC
AACCTGTGGACTGCATTGGAAACTGTCATACTTGAGTGCCGGAGGGGTAAGCGGAATTCCTAGTGTAGCGGTGAAATGCG
TAGATATTAGGAGGAACACCAGTGGCGAAGGCGGCTTACTGGACGGTAACTGACGTTGAGGCTCGAAAGCGTGGGGAGCA
AACAGGATTAGATACCCTGGTAGTCCACGCCGTAAACGATGAATACTAGGTGTCGGGTGGCAAAGCCATTCGGTGCCGTC
GCAAACGCAGTAAGTATTCCA
>Bordetella_hinzii_AB371725
AGTGGGGAATTTTGGACAATGGGGGCAACCCTGATCCAGCCATCCCGCGTGTGCGATGAAGGCCTTCGGGTTGTAAAGCA
CTTTTGGCAGGAAAGAAACGGCCCTGGTTAATACCTGGGGCAACTGACGGTACCTGCAGAATAAGCACCGGCTAACTACG
TGCCAGCAGCCGCGGTAATACGTAGGGTGCAAGCGTTAATCGGAATTACTGGGCGTAAAGCGTGCGCAGGCGGTTCGGAA
AGAAAGATGTGAAATCCCAGGGCTTAACCTTGGAACTGCATTTTTAACTACCGGGCTAGAGTGTGTCAGAGGGAGGTGGA
ATTCCGCGTGTAGCAGTGAAATGCGTAGAGATGCGGAGGAACACCGATGGCGAAGGCAGCCTCCTGGGATAACACTGACG
CTCATGCACGAAAGCGTGGGGAGCAAACAGGATTAGATACCCTGGTAGTCCACGCCCTAAACGATGTCAACTAGCTGTTG
GGGGCTTCGGCCCTTGGTAGC
>Brachybacterium_paraconglomeratum_EU660345
AGTGGGGAATATTGCACAATGGGCGAAAGCCTGATGCAGCGACGCCGCGTGAGGGATGACGGCCTTCGGGTTGTAAACCT
CTTTCAGTAGGGAAGAAGCGAAAGTGACGGTACCTGCAGAAGAAGCGCCGGCTAACTACGTGCCAGCAGCCGCGGTAATA
CGTAGGGCGCAAGCGTTGTCCGGAATTATTGGGCGTAAAGAGCTTGTAGGTGGCTTGTCGCGTCTGCCGTGAAAACCCGA
GGCTCAACCTCGGGCGTGCGATGGGTACGGGCAGGCTAGAGTGTGGTAGGGGAGACTGGAACTCCTGGTGTAGCGGTGAA
ATGCGCAGATATCAGGAAGAACACCGATGGCGAAGGCAGGTCTCTGGGCCATTACTGACACTGAGAAGCGAAAGCATGGG
GAGCGAACAGGATTAGATACCCTGGTAGTCCATGCCGTAAACGTTGGGCACTAGGTGTGGGGAACATTCCACGTTTTCCG
CGCCGTAGCTAACGCATTAAG
>Brachyspira_aalborgi_Z22781
AGCTGAGAATCTTCCACAATGGACGAAAGTCTGATGGAGCGACATCGCGTGAGGGATGAAGGCCTTCGGGTTGTAAACCT
TGGAAATTATCGAAGAATGAGTGACAGTAGATAATGTAAGCCTCGGCTAACTACGTGCCAGCAGCCGCGGTAATACGTAG
GAGGCAAACGTTGCTCGGATTTACTGGGCGTAAAGGGTGAGTAGGCGGAACTATAAGTCTAAGGTGAAATATCGAAGCTC
AACTTCGGAAACGCCTCGGATACTGTGGTTCTTGGATATTGTAGGGGATGATGGAATTCTCGGTGTAGCGGTGGAATGTA
TAGATATCGAGAAGAACACCTATAGCGAAGGCAGTCATCTGGGCATTTATCGACGCTGAATCACGAAAGCTGGGGGAGCA
AACAGGCTTAGATACCCTGGTAGTCCCAGCCGTAAACGTTGCACACTAGGTGCTCCTATTAAAATAGGCGTGCCGTAGCT
AACGTCTTAAGTGTGCCGCCT
>Brachyspira_pilosicoli_DQ369796
AGCTGAGAATCTTCCACAATGGACGAAAGTCTGATGGAGCGACATCGCGTGAGGGATGAAGGCCTTCGGGTTGTAAACCT
CGGAAATTATCGAAGAATGAGTGACAGTAGATAATGTAAGCCTCGGCTAACTACGTGCCAGCAGCCGCGGTAATACGTAG
GAGGCAAACGTTGCTCGGATTTACTGGGCGTAAAGGGTGAGTAGGCGGACTTATAAGTCTAAGGTGAAAGACCGAAGCTC
AACTTCGGAAACGCCTCGGATACTGTAAGTCTTGGATATTGTAGGGGATGATGGAATTCTCGGTGTAGCGGTGGAATGCG
CAGATATCGAGAGGAACACCTATAGCGAAGGCAGTCATCTGGGCATTTATCGACGCTGAATCACGAAAGCTAGGGGAGCA
AACAGGCTTAGATACCCTGGTAGTCCTAGCCGTAAACGTTGTACACTAGGTGCTTCTATTTAAATAGGAGTGCCGTAGCT
AACGTCTTAAGTGTACCGCCT
>Bradyrhizobium_denitrificans_AB648988
AGTGGGGAATATTGGACAATGGGCGAAAGCCTGATCCAGCCATGCCGCGTGAGTGATGAAGGCCCTAGGGTTGTAAAGCT
CTTTTGTGCGGGAAGATAATGACGGTACCGCAAGAATAAGCCCCGGCTAACTTCGTGCCAGCAGCCGCGGTAATACGAAG
GGGGCTAGCGTTGCTCGGAATCACTGGGCGTAAAGGGTGCGTAGGCGGGTCTTTAAGTCAGAGGTGAAATCCTGGAGCTC
AACTCCAGAACTGCCTTTGATACTGAGGGTCTTGAGTATGGCAGAGGTGAGTGGAACTGCGAGTGTAGAGGTGAAATTCG
TAGATATTCGCAAGAACACCAGTGGCGAAGGCGGCTCACTGGGCCATTACTGACGCTGAGGCACGAAAGCGTGGGGAGCA
AACAGGATTAGATACCCTGGTAGTCCACGCCGTAAACGATGAATGCCAGCCGTTAGTGGGTTTACTCACTAGTGGCGCAG
CTAACGCTTTAAGCATTCCGC
>Bradyrhizobium_elkanii_AY649435
AGTGGGGAATATTGGACAATGGGCGCAAGCCTGATCCAGCCATGCCGCGTGAGTGATGAAGGCCCTAGGGTTGTAAAGCT
CTTTTGTGCGGGAAGATAATGACGGTACCGCAAGAATAAGCCCCGGCTAACTTCGTGCCAGCAGCCGCGGTAATACGAAG
GGGGCTAGCGTTGCTCGGAATCACTGGGCGTAAAGGGTGCGTAGGCGGGTCTTTAAGTCAGGGGTGAAATCCTGGAGCTC
AACTCCAGAACTGCCTTTGATACTGAAGATCTTGAGTTCGGGAGAGGTGAGTGGAACTGCGAGTGTAGAGGTGAAATTCG
TAGATATTCGCAAGAACACCAGTGGCGAAGGCGGCTCACTGGCCCGATACTGACGCTGAGGCACGAAAGCGTGGGGAGCA
AACAGGATTAGATACCCTGGTAGTCCACGCCGTAAACGATGAATGCCAGCCGTTAGTGGGTTTACTCACTAGTGGCGCAG
CTAACGCTTTAAGCATTCCGC
>Bradyrhizobium_japonicum_AF417545
AGTGGGGAATATTGGACAATGGGGGCAACCCTGATCCAGCCATGCCGCGTGAGTGATGAAGGCCCTAGGGTTGTAAAGCT
CTTTTGTGCGGGAAGATAATGACGGTACCGCAAGAATAAGCCCCGGCTAACTTCGTGCCAGCAGCCGCGGTAATACGAAG
GGGGCTAGCGTTGCTCGGAATCACTGGGCGTAAAGGGTGCGTAGGCGGGTCTTTAAGTCAGGGGTGAAATCCTGGAGCTC
AACTCCAGAACTGCCTTTGATACTGAAGATCTTGAGTTCGGGAGAGGTGAGTGGAACTGCGAGTGTAGAGGTGAAATTCG
TAGATATTCGCAAGAACACCAGTGGCGAAGCGGCTCACTGGCCCGATACTGACGCTGAGGCACGAAAGCGTGGGGAGCAA
ACAGGATTAGATACCCTGGTAGTCCACGCCGTAAACGATGAATGCCAGCCGTTAGTGGGTTTACTCACTAGTGGCGCAGC
TAACGCTTTAAGCATTCCGCC
>Brevibacillus_agri_AY319301.1
AGTAGGGAATTTTCCACAATGGACGAAAGTCTGATGGAGCAACGCCGCGTGAACGATGAAGGTCTTCGGATTGTAAAGTT
CTGTTGTCAGGGACGAACACGTACCGTTCGAATAGGGCGGTACCTTGACGGTACCTGACGAGAAAGCCACGGCTAACTAC
GTGCCAGCAGCCGCGGTAATACGTAGGTGGCAAGCGTTGTCCGGATTTATTGGGCGTAAAGCGCGCGCAGGCGGCTATGT
AAGTCTGGTGTTAAAGCCCGGGGCTCAACCCCGGTTCGCATCGGAAACTGTGTAGCTTGAGTGCAGAAGAGGAAAGCGGT
ATTCCACGTGTAGCGGTGAAATGCGTAGAGATGTGGAGGAACACCAGTGGCGAAGGCGGCTTTCTGGTCTGTAACTGACG
CTGAGGCGCGAAAGCGTGGGGAGCAAACAGGATTAGATACCCTGGTAGTCCACGCCGTAAACGATGAGTGCTAGGTGTTG
GGGGTTTCAATACCCTCAGTG
>Brevibacillus_borstelensis_EU816694
AGTAGGGAATTTTCCACAATGGACGAAAGTCTGATGGAGCAACGCCGCGTGAACGATGAAGGTCTTCGGATTGTAAAGTT
CTGTTGTCAGAGACGAACAAGTACCGTTCGAACAGGGCGGTACCTTGACGGTACCTGACGAGAAAGCCACGGCTAACTAC
GTGCCAGCAGCCGCGGTAATACGTAGGTGGCAAGCGTTGTCCGGAATTATTGGGCGTAAAGCGCGCGCAGGCGGCTATGT
AAGTCTGGTGTTAAAGCCCGGGGCTCAACCCCGGTTCGCATCGGAAACTGTGTAGCTTGAGTGCAGAAGAGGAAAGCGGT
ATTCCACGTGTAGCGGTGAAATGCGTAGAGATGTGGAGGAACACCAGTGGCGAAGGCGGCTTTCTGGTCTGTAACTGACG
CTGAGGCGCGAAAGCGTGGGGAGCAAACAGGATTAGATACCCTGGTAGTCCACGCCGTAAACGGTGAGTGCTAGGTGTTG
GGGGTTTCAATACCCTCAGTG
>Brevibacillus_brevis_JX524820.1
AGTAGGGAATTTTCCACAATGGACGAAAGTCTGATGGAGCAACGCCGCGTGAACGATGAAGGTCTTCGGATTGTAAATGT
AAAGTTCTGTTGTTAGGGACGAATACAGTACCGTTCGAATAGGGCGGTACCTTGACGGTACCTGACGAGAAAGCCACGGC
TAACTACGTGCCAGCCAGCCGCGGTAATACGTAGGTGGCAAGCGTTGTCCGGATTTATTGGGCGTAAAGCGCGCGCAGGC
GGCTATGTAAGTCTGGTGTTAAAGCCCGGGGCTCAACCCCGGTTCGCATCGGATTTCTGTGTAGCTTGAGTGCCAAAGAG
GAAAGCGGTATTCCACGTGTAGCGGTGAAATGCGTAGAGATGTGGAGGAACACCAGTGGCGAAGGCGGCTTTCTGGTCTG
TAACTGACGCTGAGGCGCGAAAGCGTGGGGAGCAAACAGGATTAGATACCCTGGTAGTCCACGCCGTAAACGATGAGTGC
TAGGTGTTGGGGGTTTCAATA
>Brevibacillus_massiliensis_JN837488
AGTAGGGAATTTTCCACAATGGACGAAAGTCTGATGGAGCAACGCCGCGTGAACGATGAAGGCCTTCGGGTTGTAAAGTT
CTGTTGTCAGGGACGAACAAGTACCGTTCGAACAGGGCGGTACCTTGACGGTACCTGACGAGAAAGCCACGGCTAACTAC
GTGCCAGCAGCCGCGGTAATACGTAGGTGGCAAGCGTTGTCCGGAATTATTGGGCGTAAAGCGCGCGCAGGCGGCTATGT
AAGTCTGATGTTAAAGCCCGGGGCTCAACTCCGGTTCGCATTGGAAACTGCGTAGCTTGAGTGCAGAAGAGGAAAGCGGT
ATTCCACGTGTAGCGGTGAAATGCGTAGAGATGTGGAGGAACACCAGTGGCGAAGGCGGCTTTCTGGTCTGTAACTGACG
CTGAGGCGCGAAAGCGTGGGGAGCAAACAGGATTAGATACCCTGGTAGTCCACGCCGTAAACGATGAGTGCTAGGTGTTG
GGGGTTTCGATACCCTCAGTG
>Brevibacterium_casei_AY468365
AGTGGGGAATATTGCACAATGGGGGAAACCCTGATGCAGCGACGCAGCGTGCGGGATGACGGCCTTCGGGTTGTAAACCG
CTTTCAGCAGGGAAGAAGCGCAAGTGACGGTACCTGCAGAAGAAGTACCGGCTAACTACGTGCCAGCAGCCGCGGTAATA
CGTAGGGTACGAGCGTTGTCCGGAATTATTGGGCGTAAAGAGCTCGTAGGTGGTTGGTCACGTCTGCTGTGGAAACGCAA
CGCTTAACGTTGCGCGTGCAGTGGGTACGGGCTGACTAGAGTGCAGTAGGGGAGTCTGGAATTCCTGGTGTAGCGGTGAA
ATGCGCAGATATCAGGAGGAACACCGGTGGCGAAGGCGGGACTCTGGGCTGTAACTGACACTGAGGGGCGAAAGCATGGG
GAGCGAACAGGATTAGATACCCTGGTAGTCCATGCCGTAAACGTTGGGCACTAGGTGTGGGGGGCATTCCACGTTCTCCG
CGCCGTAGCTAACGCATTAAG
>Brevibacterium_epidermidis_X76565
AGTGGGGAATATTGCACAATGGGGGAAACCCTGATGCAGCGACGCAGCGTGCGGGATGACGGCCTTCGGGTTGTAAACCG
CTTTCAGCAGGGAAGAAGCGAAAGTGACGGTACCTGCAGAAGAAGTACCGGCTAACTACGTGCCAGCAGCCGCGGTAATA
CGTAGGGTACGAGCGTTGTCCGGAATTATTGGGCGTAAAGAGCTCGTAGGTGGTTGGTCACGTCTGCTGTGGAAACGCAA
CGCTTAACGTTGCGCGTGCAGTGGGTACGGGCTGACTAGAGTGCAGTAGGGGAGTCTGGAATTCCTGGTGTAGCGGTGAA
ATGCGCAGATATCAGGAGGAACACCGGTGGCGAAGGCGGGACTCTGGGCTGTAACTGACACTGAGGAGCGAAAGCATGGG
GAGCGAACAGGATTAGATACCCTGGTAGTCCATGCCGTAAACGTTGGGCACTAGGTGTGGGGGACATTCCACGTTCTCCG
CGCCGTACGTAACGCATTAAG
>Brevibacterium_halotolerans_JQ936334
AGTAGGGAATCTTCCGCAATGGACGAAAGTCTTACGGAGCAACGCCGCGTGAGTGATGAAGGTTTTCGGATCGTAAAGCT
CTGTTGTTAGGGAAGAACAAGTACCGTTCGAATAGGGCGGTACCTTGACGGTACCTAACCAGAAAGCCACCGGAAACTAC
GTGCCAGCTGCCGCGGTAATACGTAGGTGGCAAGCGTTGTCCGGAATTATTGGGCGTAAAGGGCTCGCAGGCGGTTCCTT
AAGTCTGATGTGAAAGCCCCCGGCTCAACCGGGGAGGGTCATTGGAAACTGGGGAACTTGAGTGCAGAAGAAAAGAGTGG
AATTCCACGTGTAGCGGTGAAATGCGTAGAGATGAGGAAGGACACCAGTGGCCAAGGCGACTCTCTGGTCTGGTAATGAC
GCTGAGGAGCGAAAGCGTAGGGAGCGAACAGGATTAGATACCCTGGTAGTCCACGCCGTAAACGATGAGTGCTAAGTATT
AGGGGGTTTCCGCCCCTTAGT
>Brevibacterium_iodinum_JX393074
AGTGGGGAATATTGCACAATGGGGGAAACCCTGATGCAGCGACGCAGCGTGCGGGATGACGGCCTTCGGGTTGTAAACCG
CTTTCAGCAGGGAAGAAGCGAAAGTGACGGTACCTGCAGAAGAAGTACCGGCTAACTACGTGCCAGCAGCCGCGGTAATA
CGTAGGGTACGAGCGTTGTCCGGAATTATTGGGCGTAAAGAGCTCGTAGGTGGTTGGTCACGTCTGCTGTGGAAACGCAA
CGCTTAACGTTGCGCGTGCAGTGGGTACGGGCTGACTAGAGTGCAGTAGGGGAGTCTGGAATTCCTGGTGTAGCGGTGAA
ATGCGCAGATATCAGGAGGAACACCGGTGGCGAAGGCGGGACTCTGGGCTGTAACTGACACTGAGGAGCGAAAGCATGGG
GAGCGAACAGGATTAGATACCCTGGTAGTCCATGCCGTAAACGTTGGGCACTAGGTGTGGGGGACATTCCACGTTCTCCG
CGCCGTAGCTAACGCATTAAG
>Brevibacterium_linens_AJ315491
AGTGGGGAATATTGCACAATGGGGGAAACCCTGATGCAGCGACGCAGCGTGCGGGATGACGGCCTTCGGGTTGTAAACCG
CTTTCAGCAGGGAAGAAGCCTTTCGGGGTGACGGTACCTGCAGAAGAAGTACCGGCTAACTACGTGCCAGCAGCCGCGGT
AATACGTAGGGTACAAGCGTTGTCCGGAATTATTGGGCGTAAAGAGCTCGTAGGTGGTTGGTCACGTCTGCTGTGGAAAC
GCAACGCTTAACGTTGCGCGTGCAGTGGGTACGGGCTTGACTAGAGTGCAGTAGGGGAGTCTGGAATTCCTGGTGTAGCG
GTGAAATGCGCAGATATCAGGAGGAACACCGGTGGCGAAGGCGGGACTCTGGGCTGTAACTGACACTGAGGAGCGAAAGC
ATGGGGAGCGAACAGGATTAGATACCCTGGTAGTCCATGCCGTAAACGTTGGGCACTAGGTGTGGGGGACATTCCACGTT
CTCCGCGCCGTAGCTAACGCA
>Brevibacterium_massiliense_EU868814.1
AGTGGGGAATATTGCACAATGGGGGAAACCCTGATGCAGCGACGCCGCGTGGGGGATGACGGCCTTCGGGTTGTAAACCT
CTTTCAGTAGGGAAGAAGCCTTTGGGTGACGGTACCTGCAGAAGAAGTACCGGCTAACTACGTGCCAGCAGCCGCGGTAA
TACGTAGGGTACAAGCGTTGTCCGGAATTATTGGGCGTAAAGAGCTCGTAGGTGGTTTGTCGCGTCTGCTGTGGAATCGT
GCCGCTTAACGGTGCGCGTGCAGTGGGTACGGGCAGACTGGAGTGCAGTAGGGGAGTCTGGAATTCCTGGTGTAGCGGTG
AAATGCGCAGATATCAGGAGGAACACCGGTGGCGAAGGCGGGACTCTGGGCTGTTACTGACGCTGAGGAGCGAAAGCATG
GGGAGCGAACAGGATTAGATACCCTGGTAGTCCATGCCGTAAACGTTGGGAACTAGGTGTGGGGTCCATTCCACGGATTC
CGCGCCGTAGCTAACGCATTA
>Brevibacterium_pityocampae_EU484189
AGTGGGGAATATTGCACAATGGGGGAAACCCTGATGCAGCGACGCCGCGTGGGGGATGACGGCCTTCGGGTTGTAAACCT
CTTTCAGTAGGGAAGAAGCCTTCGGGTGACGGTACCTGCAGAAGAAGTACCGGCTAACTACGTGCCAGCAGCCGCGGTAA
TACGTAGGGTACAAGCGTTGTCCGGAATTATTGGGCGTAAAGAGCTCGTAGGTGGTCTGTCACGTCTGCTGTGGAAACGC
AAGGCTCAACCTTGCGCGTGCAGTGGGTACGGGCGGACTAGAGTGCAGTAGGGGAGTCTGGAATTCCTGGTGTAGCGGTG
AAATGCGCAGATATCAGGAGGAACACCGGTGGCGAAGGCGGGACTCTGGGCTGTAACTGACGCTGAGGAGCGAAAGCATG
GGGAGCGAACAGGATTAGATACCCTGGTAGTCCATGCCGTAAACGTTGGGCACTAGGTGTGGGGTCCATTCCACGGATTC
CGCGCCGTAGCTAACGCATTA
>Brevibacterium_ravenspurgense_EU086793
AGTGGGGAATATTGCACAATGGGGGAAACCCTGATGCAGCGACGCCGCGTGGGGGATGACGGCCTTCGGGTTGTAAACCT
CTTTCAGTAGGGAAGAAGCCTTTGGGTGACGGTACCTGCAGAAGAAGTACCGGCTAACTACGTGCCAGCAGCCGCGGTAA
TACGTAGGGTACAAGCGTTGTCCGGAATTATTGGGCGTAAAGAGCTCGTAGGTGGTTTGTCGCGTCTGCTGTGGAATCGT
GCCGCTTAACGGTGCGCGTGCAGTGGGTACGGGCAGACTGGAGTGCAGTAGGGGAGTCTGGAATTCCTGGTGTAGCGGTG
AAATGCGCAGATATCAGGAGGAACACCGGTGGCGAAGGCGGGACTCTGGGCTGTTACTGACGCTGAGGAGCGAAAGCATG
GGGAGCGAACAGGATTAGATACCCTGGTAGTCCATGCCGTAAACGTTGGGAACTAGGTGTGGGGTCCATTCCACGGATTC
CGCGCCGTAGCTAACGCATTA
>Brevibacterium_senegalense_JF824806
AGTGGGGAATATTGCACAATGGGGGAAACCCTGATGCAGCGACGCCGCGTGAGGGATGACGGCCTTCGGGTTGTAAACCT
CTTTCAGTAGGGAAGAAGCCTTCGGGTGACGGTACCTGCAGAAGAAGTACCGGCTAACTACGTGCCAGCAGCCGCGGTAA
TACGTAGGGTACAAGCGTTGTCCGGAATTATTGGGCGTAAAGAGCTCGTAGGCGGTTCGTCGCGTCTGCTGTGGAAACGC
AAGGCTCAACCTTGCGCGTGCAGTGGGTACGGGCGGACTAGAGTGCAGTAGGGGAGTCTGGAATTCCTGGTGTAGCGGTG
AAATGCGCAGATATCAGGAGGAACACCGGTGGCGAAGGCGGGACTCTGGGCTGTAACTGACGCTGAGGAGCGAAAGCATG
GGGAGCGAACAGGATTAGATACCCTGGTAGTCCATGCCGTAAACGTTGGGCACTAGGTGTGGGGCTCATTCCACGAGTTC
CGCGCCGCAGCTAACGCATTA
>Brevundimonas_bacteroides_CCRRRNA
AGTGGGGAATCTTGCGCAATGGGCGAAAGCCTGACGCAGCCATGCCGCGTGAATGATGAAGGTCTTAGGATTGTAAAATT
CTTTCACCGGGGACGATAATGACGGTACCCGGAGAAGAAGCCCCGGCTAACTTCGTGCCAGCAGCCGCGGTAATACRAAG
GGGGCTAGCGTTGCTCGGAATTACTGGGCGTAAAGGGAGCGTAGGCGGATAGTTCAGTCAGAGGTGAAAGCCCAGGGCTC
AACCTTGGAACTGCCTTTGATACTGGCTNTCTTGAGTTTGGGAGAGGTATGTGGAACTCCGAGTGTAGAGGTGAAATTCG
TAGATATTCGGAAGAACACCAGTGGCGAAGGCGACATACTGGCCCAATACTGACGCTGAGGCTCGAAAGCGTGGGGAGCA
AACAGGATTAGATACCCTGGTAGTCCACGCTGTAAACGATGAGTGCTAGTTGTCGGCATGCATGCATGTCGGTGACGCAG
CTAACGCATTAAGCACTCCGC
>Brevundimonas_diminuta_FN433038
AGTGGGGAATCTTGCGCAATGGGCGAAAGCCTGACGCAGCCATGCCGCGTGAATGATGAAGGTCTTAGGATTGTAAAATT
CTTTCACCGGGGACGATAATGACGGTACCCGGAGAAGAAGCCCCGGCTAACTTCGTGCCAGCAGCCGCGGTAATACGAAG
GGGGCTAGCGTTGCTCGGAATTACTGGGCGTAAAGGGCGCGTAGGCGGATCGTTAAGTCAGAGGTGAAATCCCAGGGCTC
AACCCTGGAACTGCCTTTGATACTGGCGATCTTGAGTATGAGAGAGGTATGTGGAACTCCGAGTGTAGAGGTGAAATTCG
TAGATATTCGGAAGAACACCAGTGGCGAAGGCGACATACTGGCTCATTACTGACGCTGAGGCGCGAAAGCGTGGGGAGCA
AACAGGATTAGATACCCTGGTAGTCCACGCCGTAAACGATGATTGCTAGTTGTCGGGCTGCATGCAGTTCGGTGACGCAG
CTAACGCATTAAGCAATCCGC
>Brevundimonas_terrae_FN433014
AGTGGGGAATCTTGCGCAATGGGCGAAAGCCTGACGCAGCCATGCCGCGTGAATGATGAAGGTCTTAGGATTGTAAAATT
CTTTCACCGGGGACGATAATGACGGTACCCGGAGAAGAAGCCCCGGCTAACTTCGTGCCAGCAGCCGCGGTAATACGAAG
GGGGCTAGCGTTGCTCGGAATTACTGGGCGTAAAGGGCGCGTAGGCGGATCGTTAAGTCAGAGGTGAAATCCCGGAGCTC
AACTTCGGAACTGCCTTTGATACTGGCGATCTTGAGTATGAGAGAGGTATGTGGAACTCCGAGTGTAGAGGTGAAATTCG
TAGATATTCGGAAGAACACCAGTGGCGAAGGCGACATACTGGCTCATTACTGACGCTGAGGCGCGAAAGCGTGGGGAGCA
AACAGGATTAGATACCCTGGTAGTCCACGCCGTAAACGATGATTGCTAGTTGTCGGGCTGCATGCAGTTCGGTGACGCAG
CTAACGCATTAAGCAATCCGC
>Brevundimonas_vesicularis_FM955876
AGTGGGGAATCTTGCGCAATGGGCGAAAGCCTGACGCAGCCATGCCGCGTGAATGATGAAGGTCTTAGGATTGTAAAATT
CTTTCACCGGGGACGATAATGACGGTACCCGGAGAAGAAGCCCCGGCTAACTTCGTGCCAGCAGCCGCGGTAATACGAAG
GGGGCTAGCGTTGCTCGGAATTACTGGGCGTAAAGGGAGCGTAGGCGGACATTTAAGTCAGGGGTGAAATCCCGGGGCTC
AACCTCGGAATTGCCTTTGATACTGGGTGTCTTGAGTATGAGAGAGGTGTGTGGAACTCCGAGTGTAGAGGTGAAATTCG
TAGATATTCGGAAGAACACCAGTGGCGAAGGCGACACACTGGCTCATTACTGACGCTGAGGCTCGAAAGCGTGGGGAGCA
AACAGGATTAGATACCCTGGTAGTCCACGCCGTAAACGATGATTGCTAGTTGTCGGGATGCATGCATTTCGGTGACGCAG
CTAACGCATTAAGCAATCCGC
>Brochothrix_thermosphacta_NR_113587.1
AGTAGGGAATCTTCGGCAATGGACGAAAGTCTGACCGAGCAACGCCGCGTGAGCGAAGAAGGCCTTCGGGTCGTAAAGCT
CTGTTGTTAGAGAAGAACATGGGTGAGAGTAACTGTTCACCCCTTGACGGTATCTAACCAGAAAGCCACGGCTAACTACG
TGCCAGCAGCCGCGGTAATACGTAGGTGGCAAGCGTTGTCCGGAATTATTGGGCGTAAAGCGCGCGCAGGCGGTCTCTTA
AGTCTGATGTGAAAGCCCCCGGCTCAACCGGGGAGGGTCATTGGAAACTGGGAGACTTGAGGACAGAAGAGGAGAGTGGA
ATTCCAAGTGTAGCGGTGAAATGCGTAGATATTTGGAGGAACACCAGTGGCGAAGGCGGCTCTCTGGTCTGTTACTGACG
CTGAGGCGCGAAAGCGTGGGGAGCAAACAGGATTAGATACCCTGGTAGTCCACGCCGTAAACGATGAGTGCTAAGTGTTA
GGGGGTTTCCGCCCCTTAGTG
>Burkholderia_cepacia_AY741362.1
AGTGGGGAATTTTGGACAATGGGCGAAAGCCTGATCCAGCAATGCCGCGTGTGTGAAGAAGGCCTTCGGGTTGTAAAGCA
CTTTTGTCCGGAAAGAAATCCTTGGTCCTAATATGGCCGGGGGATGACGGTACCGGAAGAATAAGCACCGGCTAACTACG
TGCCAGCAGCCGCGGTAATACGTAGGGTGCGAGCGTTAATCGGAATTACTGGGCGTAAAGCGTGCGCAGGCGGTTTGCTA
AGACCGATGTGAAATCCCCGGGCTCAACCTGGGAACTGCATTGGTGACTGGCAGGCTAGAGTATGGCAGAGGGGGGTAGA
ATTCCACGTGTAGCAGTGAAATGCGTAGAGATGTGGAGGAATACCGATGGCGAAGGCAGCCCCCTGGGCCAATACTGACG
CTCATGCACGAAAGCGTGGGGAGCAAACAGGATTAGATACCCTGGTAGTCCACGCCCTAAACGATGTCAACTAGTTGTTG
GGGATTCATTTCCTTAGTAAC
>Butyricimonas_synergistica_AB443948
AGTGAGGAATATTGGTCAATGGGCGGAAGCCTGAACCAGCCAAGTCGCGTGAGGGAAGAATGGTCTATGGCCTGTAAACC
TCTTTTGAAAGGGAAGAATAAGTGGCACGTGTGCCATGATGCCAGTACCTTTCGAATAAGCATCGGCTAACTCCGTGCCA
GCAGCCGCGGTAACACGGGGGATGCGAGCGTTATCCGGATTTATTGGGTTTAAAGGGCGCGTAGGCGGGATGCCAAGTCA
GCGGTAAAAGACTGCAGCTAAACTGTAGCACGCCGTTGAAACTGGTGACCTAGAGAGAAGTCGAGGGAGGCGGAACAAGT
GAAGTAGCGGTGAAATGCTTAGATATCACTTGGAACCCCGATAGCGAAGGCAGCTTCCCAGTCTTTGTCTGACGCTGATG
CGCGAGAGCGTGGGTAGCGAACAGGATTAGATACCCTGGTAGTCCACGCCGTAAACGATGCTCACTGGATCTTGGCGATA
CACGGCCAGGGTTCAAGCGAA
>Butyricimonas_virosa_AB443949
AGTGAGGAATATTGGTCAATGGGCGCGAGCCTGAACCAGCCAAGTCGCGTGAGGGAAGAATGGTCCATGGCCTGTAAACC
TCTTTTGTCAAGGAAGAATAAAATGTACGTGTGCCTTCTTGCCAGTACTTGACGAATAAGCATCGGCTAACTCCGTGCCA
GCAGCCGCGGTAATACGGGGGATGCGAGCGTTATCCGGATTTATTGGGTTTAAAGGGCGCGTAGGCGGGACGCCAAGTCA
GCGGTAAAAGACTGCAGCTAAACTGTAGCACGCCGTTGAAACTGGCGCCCTCGAGACGAGACGAGGGAGGCGGAACAAGT
GAAGTAGCGGTGAAATGCTTAGATATCACTTGGAACCCCGATAGCGAAGGCAGCTTCCCAGGCTCGATCTGACGCTGATG
CGCGAGAGCGTGGGTAGCGAACAGGATTAGATACCCTGGTAGTCCACGCCGTAAACGATGCTCACTGGATCTTGGCGATA
CACTGCCAGGGTTCAAGCGAA
>Butyrivibrio_crossotus_FR733670
AGTGGGGAATATTGGACAATGGGCGAAAGCCTGATCCAGCGACGCCGCGTGAGCGATGAAGTATTTCGGTATGTAAAGCT
CTATCAGCAGGGAAGAAAACGACGGTACCTGACTAAGAAGCCCCGGCTAACTACGTGCCAGCAGCCGCGGTAATACGTAG
GGGGCAAGCGTTATCCGGATTTACTGGGTGTAAAGGGAGCGTAGACGGCATCACAAGTCAGAAGTGAAAATCCGGGGCTC
AACCCCGGAACTGCTTTTGAAACTGTGGAGCTGGAGTGCAGGAGAGGTAAGCGGAATTCCTAGTGTAGCGGTGAAATGCG
TAGATATTAGGAGGAACACCAGTGGCGAAGGCGGCTTACTGGACTGTAACTGACGTTGAGGCTCGAAAGCGTGGGGAGCA
AACAGGATTAGATACCCTGGTAGTCCACGCCGTAAACGATGAATACTAGGTGTTGGGTTTCATAAGAAGCTCGGTGCCGG
CGCAAACGCATTAAGTATTCC
>Butyrivibrio_fibrisolvens_AY699274
AGTGGGGGATATTGCACAATGGAGGAAACTCTGATGCAGCGACGCCGCGTGAGTGAAGAAGTATTTCGGTATGTAAAGCT
CTATCAGCAGGGAAGAAAGGCTCGTAAGAGAGATGACGGTACCTGACTAAGAAGCCCCGGCTAACTACGTGCCAGCAGCC
GCGGTAATACGTAGGGGGCAAGCGTTATCCGGATTTACTGGGTGTAAAGGGAGCGCAGACGGTGATGCAAGTCTGAAAGT
GAAACCCCCACGGCTCAACCGTGGGCCTTGCTTTGGAAACTGTGTGACTAGAGTACTGGAGAGGTAAGCGGAATTCCTAG
TGTAGCGGTGAAATGCGTAGATATTAGGAGGAACATCGGTGGCGAAGGCGGCTTACTGGACAGCAACTGACGTTGAGGCT
CGAAGGCGTGGGGAGCAAACAGGATTAGATACCCTGGTAGTCCACGCGGTAAACGATGAATACTAGGTGTTGGGTGCCAT
AGGCATTCAGTGCCGTCGCTA
>Campylobacter_coli_AB587654
AGTAGGGAATATTGCGCAATGGGGGAAACCCTGACGCAGCAACGCCGCGTGGAGGATGACACTTTTCGGAGCGTAAACTC
CTTTTCTTAGGGAAGAATTCTGACGGTACCTAAGGAATAAGCACCGGCTAACTCCGTGCCAGCAGCCGCGGTAATACGGA
GGGTGCAAGCGTTACTCGGAATCACTGGGCGTAAAGGGCGCGTAGGCGGATTATCAAGTCTCTTGTGAAATCTAATGGCT
TAACCATTAAACTGCTTGGGAAACTGATAGTCTAGAGTGAGGGAGAGGCAGATGGAATTGGTGGTGTAGGGGTAAAATCC
GTAGATATCACCAAGAATACCCATTGCGAAGGCGATCTGCTGGAACTCAACTGACGCTAAGGCGCGAAAGCGTGGGGAGC
AAACAGGATTAGATACCCTGGTAGTCCACGCCCTAAACGATGTACACTAGTTGTTGGGGTGCTAGTCATCTCAGTAATGC
AGCTAACGCATTAAGTGTACC
>Campylobacter_concisus_CAJRRDAI
AGTAGGGAATATTGCTCAATGGGGGAAACCCTGAAGCAGCAACGCCGCGTGGAGGATGACACTTTTCGGAGCGTAAACTC
CNTTTGTTAGGGAAGAATAATGACGGTACCTAACGAATAAGCACCGGCTAACTCCGTGCCAGCAGCNGCGGTNATNCGGA
GGGTGCNAGCGTTNCTCGGAATCACTGGGCGTAAAGGACGCGTAGGCGGATTATCAAGTCTCTTGTGAAATCCTATGGCT
TAACCATAGAACTGCTTGGGAAACTGGTAATCTAGAGTGAGGGAGAGGCAGATGGAATTGGTGGTGTAGGGGTAAAATCC
GTAGAGATCACCAGGAATACCCATTGCGAAGGCGATCTGCTGGAACTCAACTGACGCTAATGCGTGAAAGCGTGGGGAGC
AAACAGGATTAGATACCCTGGTAGTCCACGCCCTAAACGATGTATACTAGTTGTTGCTAAGCTAGTCTTGGCAGTAATGC
ACCTAACGGATTAAGTATACC
>Campylobacter_curvus_AF550652.1
AGTAGGGAATATTGCTCAATGGGGGAAACCCTGAAGCAGCAACGCCGCGTGGAGGATGACACTTTTCGGAGCGTAAACTC
CTTTTCTTGGGGAAGAAATTTGACGGTACCCAAGGAATAAGCACCGGCTAACTCCGTGCCAGCAGCCGCGGTAATACGGA
GGGTGCAAGCGTTACTCGGAATCACTGGGCGTAAAGGACGCGTAGGCGGATTATCAAGTCTCTTGTGAAATCCAATGGCT
TAACCATTGAACTGCTTGGGAAACTGATAATCTAGAGTGAGGGAGAGGCAGATGGAATTGGTGGTGTAGGGGTAAAATCC
GTAGAGATCACCAGGAATACCCATTGCGAAGGCGATCTGCTGGAACTCAACTGACGCTAATGCGTGAAAGCGTGGGGAGC
AAACAGGATTAGATACCCTGGTAGTCCACGCCCTAAACGATGTATACTAGTTGTTGCTGAGCTAGTCTTGGCAGTAATGC
ACCTAACGGATTAAGTATACC
>Campylobacter_faecalis_AJ276874
AGTAGGGAATATTGCTCAATGGGGGAAACCCTGAAGCAGCAACGCCGCGTGGAGGATGACACTTTTCGGAGCGTAAACTC
CTTTTCTTTGGGAAGAATTCTGACGGTACCAAAGGAATAAGCACCGGCTAACTCCGTGCCAGCAGCCGCGGTAATACGGA
GGGTGCAAGCGTTACTCGGAATCACTGGGCGTAAAGGGCGCGTAGGCGGATAGATAAGTCTCTTGTGAAATCTAATGGCT
TAACCATTAAACTGCTTGGGAAACTATCTATCTAGAGTAGGGGAGAGGCAGATGGAATTCTTGGTGTAGGGGTAAAATCC
GTAGAGATCAAGAAGAATACCCATTGCGAAAGCGATCTGCTAGAACCTAACTGACGCTAATGTGCGAAAGCGTGGGGAGC
AAACAGGATTAGATACCCTGGTAGTCCACGCCCTAAACGATGCATACTAGTTGTTGCTTTGCTAGTCAAGGCAGTAATGC
ACCTAAACGGATTTAAGTATG
>Campylobacter_fetus_AF482990
AGTAGGGAATATTGCTCAATGGGGGAAACCCTGAAGCAGCAACGCCGCGTGGAGGATGACACTTTTCGGAGCGTAAACTC
CNTTTGTTAGGGAAGAACCATGACGGTACCTAACGAATAAGCACCGGCTAACTCCGTGCCAGCAGCCGCGGTAATACGGA
GGGTGCNAGCGTTACTCGGAATCACTGGGCGTAAAGGACGCGTAGGCGGATTATCAAGTCTTTTGTGAAATCTAACAGCT
AAACTGTTAAACTGCTTGAGAAACTGATAATCTAGAGTGAGGGAGAGGCAGATGGAATTGGTGGTGTAGGGGTAAAATCC
GTAGAGATCACCAGGAATACCCATTGCGAAGGCGATCTGCTGGAACTCAACTGACGCTAATGCGTGAAAGCGTGGGGAGC
AAACAGGATTAGATACCCTGGTAGTCCACGCTCTAAACGATGTATACTAGTTGTTGCTGTGCTAGTCACGGCAGTAATGC
ACCTAACGGATTAAGTATACC
>Campylobacter_hominis_AF062490
AGTAGGGAATATTGCGCAATGGGGGAAACCCTGACGCAGCAACGCCGCGTGGAGGATGACACTTTTCGGAGCGTAAACTC
CTTTTATCGGGAAAGAATAATGACGGTACCCGATGAATAAGCACCGGCTAACTCCGTGCCAGCAGCCGCGGTAATACGGA
GGGTGCAAGCGTTACTCGGAATCACTGGGCGTAAAGGGTGCGTANGTGGATTATCAAGTCTCTTGTGAAATCTAATAGCT
TAACTATTAAATTGCTTGGGAAACTGATAGTCTACAGTAGGGGAGAGGCANATGGAACTCTTGGTGTANGAGTAAAATCC
GTANATATCACCAAGAATACCTATTGCGAAAGCGATCTGCTAGAACCTAACTGACACTGATGCACGAAAGCGTGGGGAGC
AAACAGGATTAGATACCCTGGTAGTCCACGCCCTAAACGATGTATACCGGTTGTTGCTTTGCTAGTCAAGGCAGTAATCC
AGCTAACGCATTAAGTATACC
>Campylobacter_hyointestinalis_M65009.1
AGTAGGGAATATTGCTCAATGGGGGAAACCCTGAAGCAGCAACGCCGCGTGGAGGATGACACTTTTCGGAGCGTAAACTC
CTTTTGTTGGGGAAGAACCATGACGGTACCCAACGAATAAGCACCGGCTAACTCCGTGCCAGCAGCCGCGGTAATACGGA
GGGTGCNAGCGTTACTCGGAATCACTGGGCGTAAAGGACGCGTAGGCGGATTATCAAGTCTNTTGTGAAATCTAACAGCT
CAACTGTTAAACTGCTTGAGAAACTGATAATCTAGAGTGAGGGAGAGGCAGATGGAATTGGTGGTGTAGGGGTAAAATCC
GTAGAGATCACCAGGAATACCCATTGCGAAGGCGATCTGCTGGAACTCAACTGACGCTAATGCGTGAAAGCGTGGGGAGC
AAACAGGATTAGATACCCTGGTAGTCCACGCCCTNAACGATGTATACTAGTTGTTGCTGTGCTAGTCACGGCAGTAATGC
ACCTAACGGATTAAGTATACC
>Campylobacter_jejuni_Y19244
AGTAGGGAATATTGCGCAATGGGGGAAACCCTGACGCAGCAACGCCGCGTGGAGGATGACACTTTTCGGAGCGTAAACTC
CTTTTCTTAGGGAAGAATTCTGACGGTACCTAAGGAATAAGCACCGGCTAACTCCGTGCCAGCAGCCGCGGTAATACGGA
GGGTGCAAGCGTTACTCGGAATCACTGGGCGTAAAGGGCGCGTAGGCGGATTATCAAGTCTCTTGTGAAATCTAATGGCT
TAACCATTAAACTGCTTGAGAAACTGATAGTCTAGAGTGAGGGAGAGGCAGATGGAATTGGTGGTGTAGGGGTAAAATCC
GTAGATATCACCAAGAATACCCATTGCGAAGGCGATTTGCTGGAACTCAACTGACGCTAAGGCGCGAAAGCGTGGGGAGC
AAACAGGATTAGATACCCTGGTAGTCCACGCCCTAAACGATGTACACTAGTTGTTGGGGTGCTAGCCATCTCAGTAATGC
AGCTAACGCATTAAGTGTACC
>Campylobacter_lari_AM922330
AGTAGGGAATATTGCGCAATGGGGGAAACCCTGACGCAGCAACGCCGCGTGGAGGATGACACTTTTCGGAGCGTAAACTY
YTTTTCTTAGGGAAGAATTCTGACGGTACCTAAGGAATAAGCACCGGCTAACTCCGTGCCAGCAGCCGCGGTAATACGGA
GGGTGCAAGCGTTACTCGGAATCACTGGGCGTAAAGGGCGCGTAGGCGGATTATCAAGTCTCTTGTGAAATCCAACGGCT
TAACCGTTGAACTGCTTGGGAAACTGGTAGTCTAGAGTGAGGGAGAGGCAGATGGAATTGGTGGTGTAGGGGTAAAATCC
GTAGATATCACCAAGAATACCCATTGCGAAGGCGATCTGCTGGAACTTAACTGACGCTAAGGCGCGAAAGCGTGGGGAGC
AAACAGGATTAGATACCCTGGTAGTCCACGCCCTAAACGATGTACACTAGTTGTTGGGGTGCTAGTCATCTCAGTAATGC
AGCTAACGCATTAAGTGTACC
>Campylobacter_rectus_JN713167
AGTAGGGAATATTGCTCAATGGGGGAAACCCTGAAGCAGCAACGCCGCGTGGAGGATGACACTTTTCGGAGCGTAAACTC
CTTTTCTTGGGAAAGAATTATGACGGTACCCAAGGAATAAGCACCGGCTAACTCCGTGCCAGCAGCCGCGGTAATACGGA
GGGTGCAAGCGTTACTCGGAATCACTGGGCGTAAAGGACGCGTAGGCGGATTATCAAGTCTTGAGTGAAATCTAACGGCT
TAACCGTTAAACTGCTTGGGAAACTGATAATCTAGAGTAAGGGAGAGGCAGATGGAATTCTTGGTGTAGGGGTAAAATCC
GTAGAGATCAAGAAGAATACCCATTGCGAAGGCGATCTGCTGGAACTTAACTGACGCTAATGCGTGAAAGCGTGGGGAGC
AAACAGGATTAGATACCCTGGTAGTCCACGCCCTAAACGATGTATACTAGTTGTTGCTTCGCTAGTCGAGGCAGTAATGC
ACCTAACGGATTAAGTATACC
>Campylobacter_showae_JQ228546.1
AGTAGGGAATATTGCTCAATGGGGGAAACCCTGAAGCAGCAACGCCGCGTGGAGGATGACACTTTTCGGAGCGTAAACTC
CTTTTCTTGGGAAAGAATTATGACGGTACCCAAGGAATAAGCACCGGCTAACTCCGTGCCAGCAGCCGCGGTAATACGGA
GGGTGCAAGCGTTACTCGGAATCACTGGGCGTAAAGGACGCGTAGGCGGATTATCAAGTCTCTTGTGAAATCTAACGGCT
TAACCGTTAAACTGCTTGGGAAACTGATAATCTAGAGTAAGGGAGAGGCAGATGGAATTCTTGGTGTAGGGGTAAAATCC
GTAGAGATCAAGAAGAATACCCATTGCGAAAGCGATCTGCTGGAACTTAACTGACGCTAATGCGTGAAAGCGTGGGGAGC
AAACAGGATTAGATACCCTGGTAGTCCACGCCCTAAACGATGTATACTAGTTGTTGCTTCGCTAGTCGAGGCAGTAATGC
ACCTAACGGATTAAGTATACC
>Campylobacter_upsaliensis_CAJRRDG
AGTAGGGAATATTGCGCAATGGGCGAAAGCCTNACGCAGCAACGCCGCGTGGAGGATGACACTTTTCGGAGCGTAAACTC
CNNTTCTTTGGGAAGAATTTTGACGGTACCAAAGGAATAAGCACCGGCTAACTCCGTGCCAGCAGCCGCGGTAATACGGA
GGGTGCNAGCGTTACTCGGAATCACTGGGCGTAAAGGGCGCGTAGGCGGATTATCAAGTCTCTTGTGAAATCTAATGGCT
TAACCATTNAACTGCTTGGGAAACTGATAGTCTAGAGTGAGGGAGAGGCAGATGGAATTGGTGGTGTAGGGGTAAAATCC
GTAGATATCACCAAGAATACCCATTGCGAAGGCGATCTGCTGGAACTNAACTGACGCTAAGGCGCGAAAGCGTGGGGAGC
AAACAGGATTAGATACCCTGGTAGTCCACGCCCTNAACGATGTATGCTAGTTGTTGGGGTGCTAGTCATCTCAGTAATGC
AGCTAACGCATTAAGCATACC
>Capnocytophaga_granulosa_CGU41348
AGTGAGGAATATTGGTCAATGGTCGGAAGACTGAACCAGCCATGCCGCGTGCAGGAAGAATGCCTTATGGGTTGTAAACT
GCTTTTATATGGGAAGAATAAGGTGTACGTGTACATTGATGACGGTACCATATGAATAAGCATCGGCTAACTCCGTGCCA
GCAGCCGCGGTNATACGGAGGATGCGAGCGTTATTCGGAATCATTGGGTTTAAAGGGTCTGTAGGCGGGCTATTAAGTCA
GGGGTGAAAGGTTTCAGCTTAACTGAGAAATTGCCTTTGATACTGGTAGTCTTGAATATCTGTGAAGTTCTTGGAATGTG
TAGTGTAGCGGTGAAATGCTTAGATATTACACAGAACACCGATTGCGGAGGCAGGGGACTAACAGAYGATTGACGCTGAG
AGACGAAAGCGTGGGGAGCGAACAGGATTAGATACCCTGGTAGTCCACGCTGTAAACGATGGATACTAGCTGTTTGGAGT
AATTTGAGTGGCTAAGCGAAA
>Capnocytophaga_ochracea_FJ577260
AGTGAGGAATATTGGACAATGGTCGGAAGACTGATCCAGCCATGCCGCGTGCAGGATGACTGCCTTATGGGTTGTAAACT
GCTTTTGTAAGGGAAGAATAAGGGCTACGCGTAGTTTGATGACGGTACCTTACGAATAAGCATCGGCTAACTCCGTGCCA
GCAGCCGCGGTAATACGGAGGATGCGAGCGTTATCCGGAATCATTGGGTTTAAAGGGTCCGTAGGCGGGCTAATAAGTCA
GGGGTGAAATCGTTCAGCTCAACTGAGCAACTGCCTTTGAAACTGTTGGTCTTGAATGGTTGTGAAGTAGTTGGAATGTG
TAGTGTAGCGGTGAAATGCTTAGATATTACACAGAACACCGATAGCGAAGGCATATTACTAACAATTAATTGACGCTGAT
GGACGAAAGCGTGGGGAGCGAACAGGATTAGATACCCTGGTAGTCCACGCTGTAAACGATGGATACTAGCTGTTTGGAGT
AATCTGAGTGGCTAAGCGAAA
>Capnocytophaga_sputigena_X67609
AGTGAGGAATATTGGACAATGGTCGGAAGACTGATCCAGCCATGCCGCGTGCAGGATGAAGGTCCTATGGATTGTAAACT
GCTTTTGTAAGGGAAGAATAAGGAGTACGTGTACTTTGATGACGGTACCTTACGAATAAGCATCGGCTAACTCCGTGCCA
GCAGCCGCGGTAATACGGAGGATGCGAGCGTTATCCGGAATCATTGGGTTTAAAGGGTCCGTAGGCGGGCTGATAAGTCA
GAGGTGAAAGCGCTTAGCTCAACTAAGCAACTGCCTTTGAAACTGTCAGTCTTGAATGATTGTGAAGTAGTTGGAATGTG
TAGTGTAGCGGTGAAATGCTTAGATATTACACAGAACACCGATAGCGAAGGCATATTACTAACAATTTATTGACGCTGAT
GGACGAAAGCGTGGGGAGCGAACAGGATTAGATACCCTGGTAGTCCATGCTGTAAACGATGGATACTAGCTGTTTGGAGC
AATCTGAGTGGCTAAGCGAAA
>Catabacter_hongkongensis_AB671763
AGTGGGGAATATTGGGCAATGGGGGAAACCCTGACCCAGCAACGCCGCGTGAAGGAAGAAGGCCTTCGGGTTGTAAACTT
TTGTCCTATGGGACGAAAAAAATGACGGTACCATAGGAGGAAGCTCCGGCTAACTACGTGCCAGCAGCCGCGGTAATACG
TAGGGAGCAAGCGTTGTCCGGAATTACTGGGCGTAAAGGGTGCGTAGGTGGCCATGTAAGTCAGGTGTGAAAGACCGGGG
CTCAACCCCGGGGTTGCACTTGAAACTGTGTGGCTTGAGTACAGGAGAGGGAAGTGGAATTCCTAGTGTAGCGGTGAAAT
GCGTAGATATTAGGAGGAACACCAGTGGCGAAGGCGACTTTCTGGACTGTAACTGACACTGAGGCACGAAAGCGTGGGGA
GCAAACAGGATTAGATACCCTGGTAGTCCACGCCGTAAACGATGGATACTAGGTGTGGGGGGCGATAGTCCTCCGTGCCG
AAGCTAACGCATTAAGTATCC
>Catenibacterium_mitsuokai_AB030225
AGTAGGGAATTTTCGGCAATGGGGGAAACCCTGACCGAGCAACGCCGCGTGAGCGAAGAAGGCCTTCGGGTCGTAAAGCT
CTGTTGTAAAGGAAGAACGGCGCATACAGGAAATGGTATGCGAGTGACGGTACTTTACCACAAAGCCACGGCTAACTACG
TGCCAGCAGCCGCGGTAATACGTAGGTGGCGAGCGTTATCCGGAATCATTGGGCGTAAAGAGGGAGCAGGCGGCCGCAAA
GGTCTGTGGTGAAAGACCGAAGCTAAACTTCGGTAAGCCATGGAAACCGGGCGGCTAGAGTGCGGAAGAGGATCGTGGAA
TTCCATGTGTAGCGGTGAAATGCGTAGATATATGGAGGAACACCAGTGGCGAAGGCGACGGTCTGGGCCGCAACTGACGC
TCATTCCCGAAAGCGTGGGGAGCAAATAGGATTAGATACCCTAGTAGTCCACGCCGTAAACGATGGTCACTAAGTGTCGG
GGGTCAAACCCCGGTGCTGCA
>Cedecea_davisae_HQ242718
AGTGGGGAATATTGCACAATGGGCGCAAGCCTGATGCAGCCATGCCGCGTGTATGAAGAAGGCCTTCGGGTTGTAAAGTA
CTTTCAGCGAGGAGGAAGGCGTGAAACTTAATACGTTTCACGATTGACGTTACTCGCAGAAGAAGCACCGGCTAACTCCG
TGCCAGCAGCCGCGGTAATACGGAGGGTGCAAGCGTTAATCGGAATTACTGGGCGTAAAGCGCACACAGGCGGTTTGTTA
AGTCAGATGTGAAATCCCCGGGCTCAACCTGGGAACTGCATTTGAAACTGGCAAGCTTGAGTCTTGTAGAGGGGGGTAGA
ATTCCAGGTGTAGCGGTGAAATGCGTAGAGATCTGGAGGAATACCGGTGGCGAAGGCGGCCCCCTGGACAAAGACTGACG
CTCAGGTGCGAAAGCGTGGGGAGCAAACAGGATTAGATACCCTGGTAGTCCACGCCGTAAACGATGTCGACTTGGAGGTT
GTTCCCTTGAGGAGTGGCTTC
[truncated: 5,496 more rows]
