# Supplementary material for: Improved taxonomic assignment of human intestinal 16S rRNA sequences by a dedicated reference database
Source: BMC Genomics. 2015 Dec 12;16:1056. doi: 10.1186/s12864-015-2265-y (PMC4676846; doi:10.1186/s12864-015-2265-y)
Supplement: Additional file 7: — SRA ID codes of HMP samples. A Table listing the Sequence Read Archive accession codes of the Human Metaproteome Project samples used in the study. (XLS 30 kb) [file 12864_2015_2265_MOESM7_ESM.xls]

## Sheet: HMP_sampleIDs.txt
SRA ID	16S	Metagenome
SRS011405	x	x
SRS011413	x
SRS011452	x	x
SRS011621	x
SRS013386	x
SRS013638	x
SRS013687	x	x
SRS013801	x
SRS014572	x
SRS015518	x
SRS015578	x	x
SRS015663	x	x
SRS015815	x
SRS016152	x
SRS016267	x	x
SRS016335	x	x
SRS016630	x
SRS016954	x	x
SRS016990	x
SRS017266	x
SRS017307	x	x
SRS017455	x
SRS017641	x
SRS017701	x	x
SRS017764	x
SRS017821	x	x
SRS018068	x
SRS018133	x	x
SRS018250	x
SRS018313	x
SRS018427	x	x
SRS018489	x
SRS018655	x
SRS018712	x
SRS018872	x
SRS018920	x
SRS018968	x
SRS019089	x
SRS019381	x
SRS019534	x
SRS019582	x	x
SRS020350	x
SRS020413	x
SRS020470	x
SRS020641	x
SRS020869	x	x
SRS020926	x
SRS021241	x
SRS021364	x
SRS021484	x	x
SRS021601	x
SRS021970	x
SRS022093	x
SRS022159	x
SRS022225	x
SRS022291	x
SRS022414	x
SRS022480	x
SRS022546	x
SRS022609	x	x
SRS022735	x
SRS022987	x
SRS023106	x
SRS023242	x
SRS023365	x
SRS023545	x
SRS023671	x
SRS023734	x
SRS023791	x
SRS023914	x	x
SRS024028	x
SRS024094	x
SRS024454	x
SRS024511	x
SRS024625	x	x
SRS024682	x
SRS042290	x
SRS042415	x
SRS042436	x
SRS042628	x	x
SRS042843	x
SRS043804	x
SRS044146	x
SRS044415	x
SRS045350	x
SRS045493	x
SRS045613	x
SRS045627	x
SRS045910	x
SRS047561	x
SRS047950	x
SRS047967	x
SRS048008	x
SRS048299	x
SRS048722	x
SRS048853	x
SRS049157	x
SRS049428	x
SRS049982	x
SRS050141	x
SRS051609	x
SRS052196	x
SRS052555	x
SRS052697	x	x
SRS053301	x
SRS053525	x
SRS054488	x
SRS054928	x
SRS055137	x
SRS055563	x
SRS055665	x
SRS055697	x
SRS055934	x
SRS056255	x
SRS056259	x	x
SRS056505	x
SRS056656	x
SRS057901	x
SRS058770	x	x
SRS062610	x
SRS063068	x
SRS063138	x
SRS063324	x
SRS063524	x
SRS063608	x
SRS063797	x
SRS064335	x
SRS064525	x
SRS064594	x
SRS064647	x
SRS064848	x
SRS065421	x
SRS065628	x
SRS074605	x
SRS074689	x
SRS075360	x
SRS075800	x
SRS075963	x
SRS076773	x
SRS077003	x
SRS077118	x
SRS077248	x
SRS078438	x
SRS078561	x
SRS078822	x
SRS079112	x
SRS097889	x
SRS097947	x
SRS097975	x
SRS098062	x
SRS098103	x
SRS098368	x
SRS098881	x
SRS100040	x
SRS100280	x
SRS100765	x
SRS101253	x
SRS102672	x
SRS103752	x
SRS105082	x
SRS141431	x
SRS141677	x
SRS142619	x
SRS142712	x
SRS142943	x
SRS143000	x
SRS143102	x
SRS143269	x
SRS143639	x
SRS143818	x
SRS144056	x
SRS144152	x
SRS144362	x
SRS144488	x
SRS144506	x
SRS144554	x
SRS145327	x
SRS146347	x
SRS146764	x
SRS147223	x
SRS147271	x
SRS147673	x
SRS147919	x
SRS147940	x
SRS148270	x
SRS148357	x
SRS148462	x
SRS149180	x
SRS149276	x
SRS149294	x
SRS149955	x
SRS150099	x
